# Supplementary material for: Alveolar type 2 cell LRP1 is needed for surfactant phospholipid metabolism and pulmonary function in mice
Source: J Lipid Res. 2026 Apr 16;67(5):101042. doi: 10.1016/j.jlr.2026.101042 (PMC13191237; doi:10.1016/j.jlr.2026.101042)
Supplement: Supplemental Table S1 [file mmc1.xlsx]

## Sheet: Supp table 1
Supplemental Table S1. Concentration of phospholipids in apical wash from control and LRP1 KD cells. P values below 0.05 are highlighted. N = 5-6/group.
LIPID GROUPS
	Lipid concentration (pmol/ug cell prot)		Standard deviation
	WT	KO	WT	KO	p value
Total Phospholipids	13.8186	11.0495	4.29449	3.59014	0.249
Total Lysophospholipids	0.511209	0.507536	0.0741161	0.0732794	>.999
PHOSPHOLIPID CLASSES
	Lipid concentration (pmol/ug cell prot)		Standard deviation
Lipid	WT	KO	WT	KO	adjusted p value
PC	10.6485	8.53366	3.62707	3.4519	0.026
PE	0.781284	0.726537	0.265843	0.139448	>.999
PS	1.06033	0.807332	0.262173	0.145484	>.999
PI	0.802544	0.618492	0.245359	0.135253	>.999
PG	0.0145928	0.0128663	0.00378363	0.00131223	>.999
PA	0.511354	0.350653	0.10042	0.0452428	>.999
LPC	0.0799985	0.0850794	0.0255007	0.0162361	>.999
LPE	0.186217	0.227362	0.0426963	0.0416204	>.999
LPI	0.0399629	0.0441188	0.0118598	0.00659855	>.999
LPS	0.20503	0.150975	0.0436316	0.0430907	>.999
LIPID SPECIES
PHOSPHATIDYLCHOLINE
PC 30:0	0.417089	0.313015	0.133691	0.110533	>.999
PC 32:0	1.03666	0.883226	0.370547	0.505101	>.999
PC 32:1	1.26237	0.863896	0.716889	0.42263	0.535
PC 34:0	0.460085	0.389542	0.154925	0.164164	>.999
PC 34:1	2.98456	2.35937	1.1617	0.912436	0.009
PC 34:2	0.690477	0.485272	0.326698	0.193188	>.999
PC 36:0	0.087817	0.0760419	0.0225567	0.0301438	>.999
PC 36:1	0.87405	0.692041	0.244042	0.282523	>.999
PC 36:2	0.947004	0.720332	0.389712	0.31257	>.999
PC 36:3	0.216911	0.175996	0.0746472	0.0656154	>.999
PC 36:4	0.153258	0.14707	0.0283707	0.0562957	>.999
PC 38:0	0.0265721	0.0231477	0.00366529	0.0110534	>.999
PC 38:1	0.0315859	0.0290449	0.00830409	0.0099409	>.999
PC 38:2	0.105223	0.092772	0.0281917	0.0364413	>.999
PC 38:3	0.215747	0.199821	0.0189634	0.0777161	>.999
PC 38:4	0.284389	0.28458	0.0249921	0.112043	>.999
PC 38:5	0.222786	0.218218	0.0280112	0.0963936	>.999
PC 38:6	0.147999	0.132806	0.00973428	0.0563663	>.999
PC 40:4	0.042778	0.040487	0.00376005	0.0161498	>.999
PC 40:5	0.175157	0.16869	0.0209145	0.0753158	>.999
PC 40:6	0.208197	0.190752	0.0269301	0.075686	>.999
PC 40:7	0.0358953	0.0291465	0.00350264	0.010806	>.999
PC 42:5	0.00802543	0.00714224	0.000819802	0.00303837	>.999
PC 42:6	0.0069009	0.00583599	0.00111111	0.00237294	>.999
PC 42:7	0.00695064	0.00541316	0.000980623	0.00197576	>.999
PHOSPHATIDYLETHANOLAMINE
PE 30:0	0.0180963	0.0137259	0.0290814	0.0171554	>.999
PE 32:0	0.00634099	0.0172972	0.0118752	0.0235266	>.999
PE 32:1	0.0432613	0.0220321	0.0430002	0.0201061	>.999
PE 34:0	0.01757	0.0325739	0.0191619	0.0466019	>.999
PE 34:1	0.0880113	0.0568562	0.0620007	0.0344145	>.999
PE 34:2	0.0246955	0.0305513	0.0160349	0.027439	>.999
PE 36:0	0.0898725	0.063069	0.0526855	0.0878466	>.999
PE 36:1	0.040698	0.0376899	0.0125516	0.0371719	>.999
PE 36:2	0.0736681	0.0832861	0.0465354	0.0648629	>.999
PE 36:3	0.0122163	0.0118093	0.0103513	0.0052884	>.999
PE 36:4	0.0212464	0.0266511	0.027046	0.0253427	>.999
PE 38:0	0.0467676	0.0584997	0.0198687	0.0393529	>.999
PE 38:1	0.0347136	0.0375886	0.0167714	0.03972	>.999
PE 38:2	0.0377766	0.0133818	0.0396647	0.00634005	>.999
PE 38:3	0.0551527	0.0309577	0.0247373	0.0194521	>.999
PE 38:4	0.0482007	0.0472181	0.0390556	0.0320302	>.999
PE 38:5	0.023928	0.031833	0.0287955	0.0332447	>.999
PE 38:6	0.0187537	0.0144908	0.0152117	0.0120208	>.999
PE 40:4	0.012798	0.0216145	0.0141689	0.0164677	>.999
PE 40:5	0.00818617	0.00978876	0.00635023	0.00627335	>.999
PE 40:6	0.0130577	0.0254849	0.0167521	0.0299202	>.999
PE 40:7	0.0300569	0.0103181	0.0326882	0.0153007	>.999
PE 42:5	0.016215	0.0298187	0.0115444	0.0124841	>.999
PHOSPHATIDYLSERINE
PS 30:0	0.00126092	0.00136878	0.00108063	0.00102737	>.999
PS 32:0	0.00510821	0.00536555	0.00142384	0.0020929	>.999
PS 32:1	0.00738226	0.00837178	0.00308618	0.00390265	>.999
PS 34:0	0.0212153	0.0180635	0.00438079	0.00575032	>.999
PS 34:1	0.122238	0.0974035	0.0287663	0.0228036	>.999
PS 34:2	0.0156189	0.0114331	0.00460099	0.00311508	>.999
PS 36:0	0.0485963	0.0362481	0.0140744	0.0116179	>.999
PS 36:1	0.401486	0.29908	0.147215	0.0596955	<.001
PS 36:2	0.099439	0.0703468	0.028438	0.0175026	>.999
PS 36:3	0.00957566	0.00820268	0.00329219	0.00109912	>.999
PS 36:4	0.00309604	0.00363069	0.00149131	0.00140663	>.999
PS 38:0	0.00409585	0.00316514	0.00139291	0.00213597	>.999
PS 38:1	0.017265	0.01335	0.00435364	0.00311278	>.999
PS 38:2	0.0363013	0.0197857	0.0126468	0.00540114	>.999
PS 38:3	0.0476328	0.0289846	0.0114605	0.00721082	>.999
PS 38:4	0.0487935	0.0298001	0.0137677	0.00633676	>.999
PS 38:5	0.0124017	0.00924401	0.00326281	0.00284	>.999
PS 38:6	0.00376873	0.00300322	0.000987514	0.00171776	>.999
PS 40:4	0.015278	0.0126805	0.00506523	0.0041702	>.999
PS 40:5	0.0233649	0.0204667	0.00222034	0.00323042	>.999
PS 40:6	0.107929	0.0984851	0.0226654	0.00964293	>.999
PS 40:7	0.0039549	0.00227117	0.00119776	0.000901243	>.999
PS 42:5	0.00165406	0.00172771	0.000968146	0.00134573	>.999
PS 42:6	0.00168765	0.00164811	0.0011373	0.000639568	>.999
PS 42:7	0.00119008	0.00320593	0.000533525	0.00149522	>.999
PHOSPHATIDYLINOSITOL
PI 30:0	0.00708778	0.00769502	0.00350414	0.00215008	>.999
PI 32:0	0.00241287	0.00216742	0.00163003	0.00158515	>.999
PI 32:1	0.0028505	0.00255603	0.0019284	0.0014765	>.999
PI 34:0	0.00486016	0.00411178	0.00306788	0.00347271	>.999
PI 34:1	0.0320445	0.0174782	0.020098	0.00987403	>.999
PI 34:2	0.0235015	0.0102188	0.00669091	0.00429559	>.999
PI 36:0	0.00601971	0.00156857	0.00470534	0.00183729	>.999
PI 36:1	0.045277	0.02571	0.0130792	0.0109806	>.999
PI 36:2	0.0783157	0.0405518	0.0286339	0.0170674	0.061
PI 36:3	0.0367849	0.0188524	0.0130547	0.00818638	>.999
PI 36:4	0.0201621	0.0204493	0.00699709	0.00342311	>.999
PI 38:0	0.00266105	0.00194652	0.000853029	0.00169755	>.999
PI 38:1	0.00807371	0.00324857	0.00620464	0.00193441	>.999
PI 38:2	0.0442747	0.0357623	0.00920779	0.0136283	>.999
PI 38:3	0.213065	0.213006	0.0858096	0.0775963	>.999
PI 38:4	0.163986	0.138196	0.0449003	0.0258603	0.936
PI 38:5	0.0458435	0.0314808	0.0311097	0.00867485	>.999
PI 38:6	0.00764756	0.00474412	0.00259424	0.00390052	>.999
PI 40:4	0.0164732	0.0106443	0.0112149	0.00432022	>.999
PI 40:5	0.0150463	0.0139353	0.00721204	0.00728586	>.999
PI 40:6	0.0193823	0.00911515	0.0101984	0.00335272	>.999
PI 40:7	0.00476141	0.00327671	0.00225056	0.00228575	>.999
PI 42:5	0.000530253	0.000609019	0.000384405	0.000925687	>.999
PI 42:6	0.000586163	0.000480565	0.000276947	0.000845135	>.999
PI 42:7	0.000895866	0.00068604	0.000903974	0.000667154	>.999
PHOSPHATIDYLGLYCEROL
PG 30:0	0.000465489	0.000314192	0.000145552	0.000162545	>.999
PG 32:1	0.00082515	0.000573271	0.000410738	0.000217637	>.999
PG 34:0	0.000552801	0.00048536	0.000173611	0.000194841	>.999
PG 34:1	0.00362019	0.00189224	0.00172498	0.00127878	<.001
PG 34:2	0.000519257	0.000310277	0.000467487	0.000172332	>.999
PG 36:0	0.000324547	0.000161102	0.000170479	9.74554e-05	>.999
PG 36:1	0.00104222	0.00095596	0.000618256	0.000197323	>.999
PG 36:2	0.00630656	0.00685607	0.00188356	0.00133941	>.999
PG 36:3	0.000224208	0.000180967	0.000167916	0.000108756	>.999
PG 36:4	0.000405214	0.000510826	0.000184198	0.000322797	>.999
PG 38:0	0.000103604	0.000295912	8.43807e-05	0.0001868	>.999
PG 38:1	0.000203527	0.000330101	0.000130252	0.000212841	>.999
PHOSPHATIDIC ACID
PA 30:0	0.0527093	0.0384902	0.0196808	0.00936271	0.072
PA 32:0	0.025656	0.00999309	0.0163328	0.00960685	0.026
PA 32:1	0.0293192	0.00986181	0.0101073	0.00902578	0.001
PA 34:0	0.0171048	0.0105849	0.00639572	0.00500679	>.999
PA 34:1	0.0409716	0.0358785	0.0191965	0.00384874	>.999
PA 34:2	0.0265855	0.0137578	0.00949352	0.00362821	0.177
PA 36:0	0.0073365	0.00864106	0.00478394	0.00288237	>.999
PA 36:1	0.0493911	0.0360084	0.00843893	0.00701856	0.124
PA 36:2	0.041479	0.0220236	0.0160073	0.00548301	0.001
PA 36:3	0.0114176	0.00850943	0.00741541	0.00297197	>.999
PA 36:4	0.0115284	0.0099962	0.00711178	0.00308712	>.999
PA 38:0	0.00736964	0.0054007	0.00298555	0.00196434	>.999
PA 38:1	0.00633981	0.00650935	0.00264374	0.00188085	>.999
PA 38:2	0.0100376	0.00747144	0.00246852	0.00102367	>.999
PA 38:3	0.0149617	0.00848985	0.00593951	0.00496452	>.999
PA 38:4	0.0449779	0.0261515	0.0160227	0.00350243	0.002
PA 38:5	0.0155254	0.0100659	0.00477192	0.00282324	>.999
PA 38:6	0.00720538	0.00770494	0.00270688	0.00320181	>.999
PA 40:4	0.00897295	0.00654925	0.00308016	0.0016447	>.999
PA 40:5	0.00740255	0.0106446	0.00460697	0.00284163	>.999
PA 40:6	0.0303678	0.0255108	0.00859221	0.00186787	>.999
PA 40:7	0.0103571	0.00570466	0.0041946	0.00144318	>.999
PA 42:5	0.00797569	0.00630335	0.00435307	0.00222791	>.999
PA 42:6	0.0171069	0.0136072	0.00979141	0.00557758	>.999
PA 42:7	0.00925463	0.00679477	0.00268864	0.00181718	>.999
LYSOPHOSPHOLIPIDS
LPC 16:0	0.0321082	0.0347703	0.0110878	0.00731483	>.999
LPC 16:1	0.00732467	0.00694274	0.0024116	0.00153835	>.999
LPC 18:0	0.012169	0.0143312	0.00317711	0.00367213	>.999
LPC 18:1	0.0225507	0.0220114	0.00811334	0.00461807	>.999
LPC 20:0	0.000442737	0.000698941	0.000117679	0.000136504	>.999
LPC 20:1	0.000913741	0.000982388	0.000292438	0.000376356	>.999
LPC 20:2	0.000683125	0.000820527	0.000194622	0.000154865	>.999
LPC 20:3	0.00146835	0.00150565	0.000331678	0.000462587	>.999
LPC 20:4	0.00233795	0.00301632	0.000711753	0.000643341	>.999
LPE 16:0	0.0334323	0.0324068	0.0209558	0.0150963	>.999
LPE 16:1	0.00957224	0.026954	0.00381265	0.0134928	0.473
LPE 18:0	0.0314045	0.0250483	0.0118267	0.0184265	>.999
LPE 18:1	0.0311032	0.0294368	0.0051867	0.0150207	>.999
LPE 20:0	0.0132989	0.0235441	0.0169771	0.0268685	>.999
LPE 20:1	0.0223501	0.0244073	0.017847	0.0142591	>.999
LPE 20:2	0.0107164	0.0261139	0.00796492	0.0181366	0.766
LPE 20:3	0.0137779	0.0207914	0.0083689	0.0123595	>.999
LPE 20:4	0.0205619	0.0186597	0.0116634	0.00746026	>.999
LPI 16:0	0.00200833	0.00332053	0.00158669	0.00109448	>.999
LPI 16:1	0.000898453	0.000936862	0.000653705	0.000506327	>.999
LPI 18:0	0.0161866	0.016531	0.00744328	0.00273553	>.999
LPI 18:1	0.00607793	0.00545708	0.00209252	0.00203186	>.999
LPI 20:0	0.000612884	0.000590109	0.000566711	0.000945148	>.999
LPI 20:1	0.000818535	0.00165206	0.000620057	0.00144905	>.999
LPI 20:2	0.00085567	0.000894917	0.0004631	0.000897356	>.999
LPI 20:3	0.00325498	0.00284243	0.00114823	0.000876476	>.999
LPI 20:4	0.0092495	0.0118938	0.00203561	0.00235145	0.576
LPS 16:0	0.0123535	0.00869816	0.00655974	0.00585412	>.999
LPS 16:1	0.0090344	0.00782224	0.00268152	0.00331235	>.999
LPS 18:0	0.125897	0.0853856	0.0234021	0.0259871	<.001
LPS 18:1	0.0275562	0.0274899	0.0122597	0.00808093	>.999
LPS 20:0	0.00455712	0.00311742	0.00206994	0.00113864	>.999
LPS 20:1	0.00457442	0.00330401	0.000674183	0.00237949	>.999
LPS 20:4	0.0073157	0.00485301	0.000916735	0.00222434	>.999
LPS 22:0	0.00330871	0.00278734	0.00125338	0.00122172	>.999
LPS 22:1	0.00346249	0.0027879	0.00151591	0.00171389	>.999
LPS 24:0	0.00502985	0.00251456	0.00130277	0.00126484	>.999
LPS 24:1	0.00194086	0.00221513	0.000490964	0.00071007	>.999
