# Supplementary material for: Alveolar type 2 cell LRP1 is needed for surfactant phospholipid metabolism and pulmonary function in mice
Source: J Lipid Res. 2026 Apr 16;67(5):101042. doi: 10.1016/j.jlr.2026.101042 (PMC13191237; doi:10.1016/j.jlr.2026.101042)
Supplement: Supplemental Table S2 [file mmc2.xlsx]

## Sheet: supp table 2
Supplemental Table S2. Concentration of intracellular lipids detected in control and LRP1 KD cells. P values below 0.05 are highlighted. N = 5-6/group.
LIPID GROUPS
	Lipid (pmol/µg cell prot)		Standard Deviation
Lipid	Control cells	LRP1 KD cells	Control cells	LRP1 KD cells	p value
Phospholipids	280.052	201.707	41.4644	22.1503	0.00436866
Lysophospholipids	10.4312	6.02339	1.85952	0.915187	0.000964534
Sphingolipids	52.6706	36.3084	8.12539	3.11475	0.00223785
Ether Phospholipids	89.9834	52.753	19.231	11.7114	0.00443797
Neutral Lipids and precursors	75.876	191.843	11.3803	58.3835	0.000963537
Total Lipids	727.525	648.669	94.7344	100.843	0.214435
LIPID CLASSES
	Lipid (pmol/µg cell prot)		Standard Deviation
Lipid	Control cells	LRP1 KD cells	Control cells	LRP1 KD cells	adjusted p value
FC	218.444	159.954	24.3905	85.594	<.001
PC	133.535	97.093	21.7676	8.53507	<.001
PCe	17.2239	11.776	2.00071	0.970101	>.999
PE	59.3882	36.2395	13.8529	7.99852	0.15
PEp	69.7822	39.1945	17.5497	10.6889	0.007
PS	37.359	24.5325	4.0051	2.34679	>.999
PI	46.524	40.9893	4.45458	6.3097	>.999
PG	0.338824	0.266802	0.0449555	0.0331458	>.999
PA	1.03692	0.658659	0.258728	0.191767	>.999
BMP	1.85412	1.90522	0.240625	0.378663	>.999
AcylPG	0.0154987	0.0216319	0.00348125	0.00245866	>.999
LPC	5.01682	2.50142	1.16237	0.207147	>.999
LPCe	0.261477	0.119054	0.0589467	0.0210129	>.999
LPE	3.45131	2.23282	0.660624	0.614875	>.999
LPEp	2.71582	1.66341	0.534796	0.2947	>.999
LPI	0.213372	0.396908	0.0308515	0.148218	>.999
LPS	1.74966	0.892235	0.354751	0.118494	>.999
Cer	1.68215	1.81062	0.394558	0.22324	>.999
MhCer	3.28165	1.68152	0.724726	0.192132	>.999
dhCer	0.0779179	0.0766758	0.0194417	0.00980878	>.999
SM	41.3302	29.2679	6.63238	2.40003	>.999
dhSM	5.65226	2.57267	0.748707	0.273498	>.999
CE	56.0066	146.124	10.8429	51.9149	<.001
MG	1.66563	1.77669	0.382023	0.327474	>.999
DG	10.9218	14.444	3.89007	2.77788	>.999
TG	7.28194	29.4981	1.10408	7.47611	0.211
AC	0.337389	0.081169	0.102563	0.0142888	>.999
Sulfatides	0.0147407	0.0141095	0.00297161	0.00220789	>.999
Lcer	0.0167013	0.0129909	0.00329846	0.00228107	>.999
GM3	0.557416	0.846549	0.128407	0.221424	>.999
GB3	0.0575307	0.0253599	0.0150275	0.00714803	>.999
LIPID SPECIES
FREE CHOLESTEROL
FC	218.444	159.954	24.3905	85.594	<.001
PHOSPHATIDYLCHOLINE
PC 30:0	17.5032	11.3859	1.45265	1.54876	<.001
PC 32:0	16.7236	10.3837	2.34132	0.788028	<.001
PC 32:1	18.8982	16.986	4.39063	1.2371	0.951
PC 34:0	3.1722	1.78694	1.07745	0.172221	>.999
PC 34:1	24.1038	16.7716	6.84766	2.28941	<.001
PC 34:2	8.62063	6.94998	2.51385	0.670551	>.999
PC 36:0	0.56839	0.32085	0.198646	0.044757	>.999
PC 36:1	6.40654	3.91953	1.69938	0.243594	0.179
PC 36:2	12.8559	11.0919	2.74868	0.902992	>.999
PC 36:3	3.383	2.92381	0.456798	0.463689	>.999
PC 36:4	2.05605	2.00284	0.184548	0.581566	>.999
PC 38:0	0.434418	0.517324	0.0570353	0.731339	>.999
PC 38:1	0.367001	0.292885	0.0298692	0.0445823	>.999
PC 38:2	1.91275	1.65692	0.258097	0.150679	>.999
PC 38:3	3.03263	2.16452	0.324657	0.293827	>.999
PC 38:4	3.51232	2.62768	0.402995	0.630995	>.999
PC 38:5	2.81118	1.95858	0.263356	0.580399	>.999
PC 38:6	1.93826	0.922021	0.167504	0.261789	>.999
PC 40:4	0.765957	0.569139	0.0780474	0.137025	>.999
PC 40:5	0.833206	0.431986	0.119367	0.12625	>.999
PC 40:6	1.34888	0.514479	0.139848	0.160322	>.999
PC 40:7	1.63941	0.55187	0.132838	0.215925	>.999
PC 42:5	0.203843	0.160504	0.0238558	0.0468312	>.999
PC 42:6	0.169702	0.0913272	0.0220069	0.0285767	>.999
PC 42:7	0.274074	0.11073	0.0372029	0.034392	>.999
ETHER PHOSPHATIDYLCHOLINE
PCe 30:0	0.725119	0.452117	0.0774971	0.0453877	0.036
PCe 32:0	3.1226	1.97026	0.25422	0.225325	<.001
PCe 32:1	1.30145	1.11288	0.221422	0.113413	0.674
PCe 34:0	0.837354	0.517028	0.217823	0.0482376	0.005
PCe 34:1	2.40225	1.6408	0.546178	0.138495	<.001
PCe 34:2	0.790681	0.559867	0.217781	0.0796057	0.173
PCe 36:0	0.145963	0.103777	0.0497796	0.0256823	>.999
PCe 36:1	1.05975	0.733478	0.300176	0.112247	0.004
PCe 36:2	1.32432	1.03865	0.283898	0.15813	0.022
PCe 36:3	0.479257	0.35925	0.0821419	0.0515909	>.999
PCe 36:4	0.374284	0.304825	0.0557897	0.0605881	>.999
PCe 38:0	0.309274	0.136933	0.0197404	0.0329706	>.999
PCe 38:1	0.220659	0.187998	0.0203359	0.0605095	>.999
PCe 38:2	0.467718	0.40174	0.026342	0.132944	>.999
PCe 38:3	0.473934	0.342333	0.0647444	0.0376395	>.999
PCe 38:4	0.592989	0.444603	0.0831184	0.0983733	>.999
PCe 38:5	0.599808	0.446333	0.0708838	0.12953	>.999
PCe 38:6	0.43611	0.238375	0.0491151	0.0678103	0.511
PCe 40:4	0.281571	0.181344	0.0416994	0.0324272	>.999
PCe 40:5	0.240695	0.132661	0.0268487	0.0250013	>.999
PCe 40:6	0.2253	0.0972263	0.0243979	0.0248486	>.999
PCe 40:7	0.50294	0.219967	0.0546406	0.0427789	0.024
PCe 42:5	0.0985923	0.0511192	0.0139538	0.0112146	>.999
PCe 42:6	0.102486	0.0481358	0.0124851	0.00817993	>.999
PCe 42:7	0.108813	0.0543495	0.00645103	0.00447728	>.999
PHOSPHATIDYLETHANOLAMINE
PE 30:0	0.108584	0.052918	0.0226999	0.0364661	>.999
PE 32:0	0.537693	0.31874	0.13881	0.057921	>.999
PE 32:1	2.03535	1.21731	0.423255	0.367382	>.999
PE 34:0	0.864851	0.534925	0.179594	0.210174	>.999
PE 34:1	7.29295	4.29909	1.44925	1.1326	<.001
PE 34:2	4.0311	2.18029	0.622514	0.276383	0.008
PE 36:0	9.31972	3.74743	2.16446	1.65065	<.001
PE 36:1	4.18953	3.34718	0.906414	0.750238	>.999
PE 36:2	8.94401	6.85571	2.68735	1.44207	0.001
PE 36:3	1.61905	1.01767	0.569714	0.275175	>.999
PE 36:4	2.03974	1.14356	0.506818	0.381228	>.999
PE 38:0	1.68375	1.49971	0.411425	0.419822	>.999
PE 38:1	0.783154	0.61436	0.204804	0.367439	>.999
PE 38:2	0.91683	0.602856	0.360799	0.243853	>.999
PE 38:3	2.66258	1.86658	1.05873	0.396238	>.999
PE 38:4	5.55458	3.27568	1.72333	0.991955	<.001
PE 38:5	3.24211	1.83693	0.934017	0.628327	0.139
PE 38:6	1.29329	0.760106	0.419335	0.347564	>.999
PE 40:4	0.384917	0.192094	0.149326	0.0638969	>.999
PE 40:5	0.319276	0.159653	0.0893749	0.0443675	>.999
PE 40:6	0.71055	0.288001	0.140667	0.123577	>.999
PE 40:7	0.67316	0.328839	0.160219	0.144816	>.999
PE 42:5	0.181381	0.0998343	0.0936924	0.017833	>.999
PLASMALOGEN PHOSPHATIDYLETHANOLAMINE
PEp 32:0	0.414422	0.275719	0.194458	0.0919521	>.999
PEp 32:1	1.63807	0.847012	0.493281	0.181804	>.999
PEp 34:0	0.897416	0.442052	0.207276	0.127653	>.999
PEp 34:1	6.46056	3.5497	1.87605	0.682091	<.001
PEp 34:2	1.55397	0.855573	0.354618	0.26305	>.999
PEp 36:0	0.933548	0.403541	0.291351	0.191658	>.999
PEp 36:1	2.07602	0.967101	0.573046	0.221511	>.999
PEp 36:2	2.87378	1.88419	0.867975	0.5528	>.999
PEp 36:3	5.99585	3.53804	2.72311	1.26589	0.003
PEp 36:4	10.8493	6.40955	2.94264	2.53069	<.001
PEp 38:0	0.334347	0.375498	0.0974476	0.192758	>.999
PEp 38:1	0.499458	0.392859	0.104358	0.0862662	>.999
PEp 38:2	0.559647	0.446598	0.155453	0.165836	>.999
PEp 38:3	2.64946	1.57159	0.607799	0.482276	>.999
PEp 38:4	6.45839	3.67443	1.76512	1.51347	<.001
PEp 38:5	6.08933	3.29384	1.54693	1.51273	<.001
PEp 38:6	9.75058	4.05836	2.20838	1.63192	<.001
PEp 40:4	0.840934	0.476273	0.225769	0.130499	>.999
PEp 40:5	0.628436	0.456245	0.0758046	0.101307	>.999
PEp 40:6	3.84693	2.00439	0.680275	0.740833	0.092
PEp 40:7	2.97444	1.71146	0.593544	0.385196	>.999
PEp 42:5	0.403795	0.400105	0.113686	0.12459	>.999
PEp 42:6	0.5032	0.540631	0.0485966	0.116933	>.999
PEp 42:7	0.550367	0.619785	0.176673	0.198833	>.999
PHOSPHATIDYLSERINE
PS 30:0	0.00227499	0.00198418	0.00164751	0.0010364	>.999
PS 32:0	0.163642	0.127619	0.0120917	0.0156159	>.999
PS 32:1	0.35834	0.296531	0.0513891	0.0325879	>.999
PS 34:0	0.805033	0.542805	0.107108	0.0315295	>.999
PS 34:1	5.38442	3.44309	0.479332	0.253337	<.001
PS 34:2	0.593056	0.362805	0.0554628	0.0434728	>.999
PS 36:0	1.7896	1.29601	0.2058	0.100256	0.278
PS 36:1	15.7551	11.3978	1.76639	0.877259	<.001
PS 36:2	3.21076	2.17707	0.270758	0.214913	<.001
PS 36:3	0.272251	0.155939	0.0467843	0.0416741	>.999
PS 36:4	0.0948692	0.0624886	0.0159913	0.0224756	>.999
PS 38:0	0.0754466	0.062393	0.0116916	0.00885551	>.999
PS 38:1	0.594181	0.44611	0.0735807	0.053265	>.999
PS 38:2	1.33383	0.907612	0.155285	0.127105	0.702
PS 38:3	2.03178	1.07186	0.293389	0.203153	<.001
PS 38:4	2.16296	1.00091	0.30118	0.242445	<.001
PS 38:5	0.600435	0.226332	0.068859	0.0722636	>.999
PS 38:6	0.114137	0.0676947	0.0184634	0.0190207	>.999
PS 40:4	0.383293	0.19842	0.0527507	0.0534866	>.999
PS 40:5	0.37625	0.151817	0.0751662	0.0398835	>.999
PS 40:6	1.01943	0.418118	0.171045	0.0937666	0.051
PS 40:7	0.109387	0.0549837	0.0110088	0.014551	>.999
PS 42:5	0.0493239	0.0221769	0.0103926	0.00478797	>.999
PS 42:6	0.0344242	0.0177702	0.00465506	0.00882029	>.999
PS 42:7	0.0447313	0.022153	0.00689592	0.0053141	>.999
PHOSPHATIDYLINOSITOL
PI 30:0	0.122653	0.109541	0.0375342	0.0267917	>.999
PI 32:0	0.0870505	0.0335433	0.0152308	0.0223691	>.999
PI 32:1	0.308793	0.170125	0.039169	0.0490305	>.999
PI 34:0	0.174058	0.112063	0.0531079	0.03228	>.999
PI 34:1	1.78509	1.06787	0.39768	0.225299	>.999
PI 34:2	1.33074	0.938938	0.308464	0.153024	>.999
PI 36:0	0.184781	0.121018	0.0305347	0.0376976	>.999
PI 36:1	2.05813	1.31073	0.28886	0.20246	0.97
PI 36:2	4.58902	2.85609	0.560227	0.470644	<.001
PI 36:3	2.42353	1.72121	0.293297	0.35445	>.999
PI 36:4	0.739368	0.37483	0.113997	0.124377	>.999
PI 38:0	0.0464654	0.0582937	0.0136042	0.0617003	>.999
PI 38:1	0.220227	0.198057	0.035201	0.0886019	>.999
PI 38:2	2.83755	2.792	0.275394	0.495904	>.999
PI 38:3	13.5852	18.4553	1.98776	2.7277	<.001
PI 38:4	8.92652	7.46086	0.990123	1.98645	0.002
PI 38:5	2.17331	1.23109	0.174169	0.463165	0.235
PI 38:6	0.397598	0.172935	0.0478875	0.0542892	>.999
PI 40:4	1.38144	0.636967	0.245018	0.140073	0.989
PI 40:5	0.914453	0.424666	0.162839	0.124379	>.999
PI 40:6	1.54237	0.540545	0.218377	0.148978	0.145
PI 40:7	0.604805	0.160424	0.111672	0.0655046	>.999
PI 42:5	0.0287911	0.0132661	0.0153511	0.00583399	>.999
PI 42:6	0.028908	0.0123954	0.00699281	0.00788894	>.999
PI 42:7	0.0331878	0.0165292	0.0053149	0.00892305	>.999
PHOSPHATIDYLGLYCEROL
PG 30:0	0.0013661	0.000791074	0.000270298	0.000165369	>.999
PG 32:1	0.00467555	0.00343175	0.000941414	0.000321107	>.999
PG 34:0	0.0177174	0.0122396	0.00309477	0.000598922	>.999
PG 34:1	0.196245	0.159328	0.0243627	0.0278453	<.001
PG 34:2	0.00188036	0.00122373	0.000325086	0.000277538	>.999
PG 36:0	0.00387217	0.00189683	0.000829956	0.000326283	>.999
PG 36:1	0.0332999	0.014491	0.00506187	0.00340097	0.003
PG 36:2	0.0750901	0.0685173	0.012504	0.00483276	>.999
PG 36:3	0.0012589	0.00141654	0.000279091	0.00017175	>.999
PG 36:4	0.00112287	0.00107402	9.12866e-05	0.000225073	>.999
PG 38:0	0.000385537	0.000670741	0.000510379	0.000322533	>.999
PG 38:1	0.00191035	0.00172128	0.000297079	0.000754478	>.999
PHOSPHATIDIC ACID
PA 30:0	0.0504327	0.0648431	0.0153992	0.0175358	>.999
PA 32:0	0.0598057	0.0225563	0.0134743	0.0156299	0.003
PA 32:1	0.0619345	0.0294593	0.0256604	0.00672852	0.017
PA 34:0	0.0310567	0.0161322	0.0072516	0.00413502	>.999
PA 34:1	0.156486	0.0721231	0.0420623	0.0341295	<.001
PA 34:2	0.0565519	0.0287368	0.0172659	0.00978097	0.086
PA 36:0	0.0134656	0.011478	0.00483446	0.00578547	>.999
PA 36:1	0.0829371	0.0659192	0.0284219	0.0358797	>.999
PA 36:2	0.106333	0.0505227	0.0362343	0.0239273	<.001
PA 36:3	0.0234713	0.0166556	0.0111933	0.00746127	>.999
PA 36:4	0.0186812	0.00818331	0.00733807	0.00544272	>.999
PA 38:0	0.0100471	0.0104627	0.00138843	0.00445609	>.999
PA 38:1	0.00835292	0.0147559	0.00239011	0.0127367	>.999
PA 38:2	0.0149806	0.0144414	0.00459583	0.0086283	>.999
PA 38:3	0.0337741	0.0245481	0.0103989	0.0121673	>.999
PA 38:4	0.0544062	0.0290835	0.0231849	0.00652011	0.191
PA 38:5	0.0303085	0.0154276	0.0112484	0.00387034	>.999
PA 38:6	0.0172216	0.00852639	0.0047626	0.00334199	>.999
PA 40:4	0.00787147	0.00745206	0.0048911	0.00367413	>.999
PA 40:5	0.0149233	0.011853	0.00514819	0.00301896	>.999
PA 40:6	0.0441681	0.0308963	0.00896873	0.0185088	>.999
PA 40:7	0.0134362	0.0103856	0.00338647	0.00263869	>.999
PA 42:5	0.0144417	0.0112736	0.00877943	0.0039527	>.999
PA 42:6	0.0916537	0.0672237	0.0218231	0.00621821	0.251
PA 42:7	0.0201755	0.0157198	0.00434277	0.00257581	>.999
BMP
BMP 30:0	0.00041626	0.000365172	0.000107353	8.05595e-05	>.999
BMP 32:0	0.000558973	0.000659619	7.27149e-05	0.000116876	>.999
BMP 32:1	0.00699216	0.00654093	0.000754258	0.000594362	>.999
BMP 34:0	0.00358111	0.00353877	0.000468458	0.000516206	>.999
BMP 34:1	0.0514512	0.0601403	0.00683053	0.00658322	>.999
BMP 34:2	0.00635404	0.00695113	0.00110252	0.00115708	>.999
BMP 36:0	0.00276628	0.00377508	0.000493834	0.000327184	>.999
BMP 36:1	0.029964	0.0447896	0.00388128	0.00385852	>.999
BMP 36:2	0.614688	1.02991	0.0997872	0.128717	<.001
BMP 36:3	0.00481875	0.00589575	0.000915359	0.00120268	>.999
BMP 36:4	0.00343478	0.00337835	0.000623348	0.00085479	>.999
BMP 38:0	0.00306698	0.00180734	0.000932039	0.000691637	>.999
BMP 38:1	0.00313006	0.00554674	0.000558003	0.00260579	>.999
BMP 38:2	0.0177715	0.0304404	0.00297746	0.00480303	>.999
BMP 38:3	0.0497354	0.0928055	0.00754013	0.0263233	>.999
BMP 38:4	0.00234672	0.00286957	0.000402248	0.00116112	>.999
BMP 38:5	0.00803942	0.00421483	0.00125454	0.00129505	>.999
BMP 38:6	0.0787841	0.0306707	0.0105189	0.00850292	>.999
BMP 40:4	0.000806355	0.000861534	0.000145676	0.000182194	>.999
BMP 40:5	0.00540922	0.00378304	0.000823472	0.00128637	>.999
BMP 40:6	0.0574135	0.0298889	0.00782643	0.0103806	>.999
BMP 40:7	0.896246	0.527453	0.111799	0.199811	<.001
BMP 42:5	0.00343431	0.00387429	0.00097704	0.00199977	>.999
BMP 42:6	0.00133917	0.00236877	0.000716233	0.00107592	>.999
BMP 42:7	0.00156975	0.00269192	0.00102815	0.00149065	>.999
ACYL PHOSPHATIDYLGLYCEROL
AcylPG 16:0-34:0	9.17111e-05	0.00012853	2.6483e-05	6.31647e-05	>.999
AcylPG 16:0-34:1	0.000508813	0.000402317	0.000209577	0.000206303	>.999
AcylPG 16:0-34:2	0.000470131	0.000589257	0.000118549	0.00024076	>.999
AcylPG 16:0-36:0	0.000104395	7.80795e-05	6.50211e-05	5.88943e-05	>.999
AcylPG 16:0-36:1	0.000690795	0.000799924	0.00016211	0.000377509	>.999
AcylPG 16:0-36:2	0.00404143	0.00567123	0.0011074	0.000687393	<.001
AcylPG 16:0-36:3	0.00247501	0.0038676	0.000862192	0.000443221	<.001
AcylPG 16:0-36:4	0.000161863	8.37059e-05	6.26381e-05	5.76159e-05	>.999
AcylPG 16:0-38:1	0.00024438	0.000266509	9.74701e-05	0.000152732	>.999
AcylPG 16:0-38:2	0.00191324	0.00287592	0.000510242	0.000711565	0.005
AcylPG 16:0-38:3	0.0035232	0.00597532	0.000708872	0.00109296	<.001
AcylPG 16:0-38:4	0.000162026	0.00011669	9.81175e-05	2.26851e-05	>.999
AcylPG 16:0-38:5	0.000266274	0.000209908	9.29303e-05	6.66318e-05	>.999
AcylPG 16:0-40:5	0.000159479	0.000218452	5.05324e-05	6.32818e-05	>.999
AcylPG 16:0-40:6	0.000685993	0.000348477	0.000175757	0.000103723	>.999
LYSOPHOSPHOLIPIDS
LPC 16:0	2.02197	0.71752	0.489804	0.113863	<.001
LPC 16:1	0.426374	0.382987	0.0890013	0.0295464	>.999
LPC 18:0	0.672113	0.157447	0.168035	0.0208157	<.001
LPC 18:1	1.56003	1.03168	0.342779	0.110596	<.001
LPC 20:0	0.0191549	0.00670736	0.00519146	0.002799	>.999
LPC 20:1	0.0995295	0.037939	0.0272364	0.00807989	>.999
LPC 20:2	0.0624246	0.0342928	0.0163531	0.00557408	>.999
LPC 20:3	0.0792948	0.0622781	0.0200079	0.0165456	>.999
LPC 20:4	0.0759207	0.0705667	0.0180943	0.0266904	>.999
LPCe 16:0	0.0393201	0.0168957	0.00998017	0.00316006	<.001
LPCe 16:1	0.00766894	0.0049826	0.00184574	0.000325784	>.999
LPCe 18:0	0.130375	0.0471282	0.0297276	0.00714493	<.001
LPCe 18:1	0.0449681	0.030305	0.0089435	0.0031334	0.054
LPCe 20:0	0.0114746	0.00434324	0.00293419	0.00238757	>.999
LPCe 20:1	0.019689	0.01048	0.00468031	0.00617666	0.72
LPCe 20:2	0.00480837	0.00237735	0.00139015	0.000546572	>.999
LPCe 20:3	0.00278493	0.0021575	0.00076346	0.00066528	>.999
LPCe 20:4	0.000388014	0.000383998	0.000246144	4.95028e-05	>.999
LPE 16:0	0.494355	0.213449	0.0976319	0.109721	0.005
LPE 16:1	0.216975	0.150598	0.081289	0.0644947	>.999
LPE 18:0	1.18231	0.500359	0.289084	0.106504	<.001
LPE 18:1	1.13072	0.859198	0.231816	0.284136	0.007
LPE 20:0	0.0757833	0.0430148	0.0632621	0.0242798	>.999
LPE 20:1	0.089055	0.0996276	0.0485073	0.0241144	>.999
LPE 20:2	0.0263062	0.0366614	0.0151934	0.0453254	>.999
LPE 20:3	0.0843403	0.125848	0.0407798	0.0585717	>.999
LPE 20:4	0.151462	0.204069	0.0501478	0.112108	>.999
LPEp 16:0	0.931287	0.492295	0.111923	0.107004	<.001
LPEp 16:1	0.0302924	0.0196605	0.0169537	0.0148499	>.999
LPEp 18:0	0.689056	0.372694	0.102405	0.0803227	<.001
LPEp 18:1	0.653564	0.53695	0.316711	0.131425	0.725
LPEp 20:0	0.375101	0.207098	0.131311	0.0370974	0.143
LPEp 20:1	0.0238504	0.0278896	0.0154744	0.0253412	>.999
LPEp 20:3	0.0126743	0.00682446	0.0151813	0.00342127	>.999
LPI 16:0	0.00805039	0.0148018	0.00161044	0.00814226	>.999
LPI 16:1	0.00235117	0.00314829	0.000812441	0.00208939	>.999
LPI 18:0	0.115248	0.214818	0.0127174	0.0839357	<.001
LPI 18:1	0.0448283	0.065957	0.0127018	0.0356945	>.999
LPI 20:0	0.00110939	0.00170578	0.000278069	0.000707076	>.999
LPI 20:1	0.00555412	0.00500349	0.00196364	0.00236721	>.999
LPI 20:2	0.00365912	0.0087153	0.00239196	0.00327366	>.999
LPI 20:3	0.0215522	0.0620134	0.00445166	0.0283999	0.029
LPI 20:4	0.0110187	0.0207453	0.00334323	0.0100389	>.999
LPS 16:1	0.0573969	0.0343087	0.0124703	0.00708779	>.999
LPS 18:0	1.06476	0.500603	0.196921	0.0792697	<.001
LPS 18:1	0.474405	0.269749	0.132498	0.0301577	<.001
LPS 20:0	0.0145866	0.0104302	0.0043464	0.00228177	>.999
LPS 20:1	0.028147	0.0161017	0.00651382	0.00404457	>.999
LPS 20:4	0.038253	0.0149664	0.00751305	0.00594987	>.999
LPS 22:0	0.0179915	0.0121652	0.0040291	0.00302904	>.999
LPS 22:1	0.019377	0.0122775	0.00692139	0.00270325	>.999
LPS 24:0	0.0185811	0.0127604	0.00222216	0.00184083	>.999
LPS 24:1	0.0161567	0.00887341	0.00541144	0.00235916	>.999
CERAMIDE
Cer d18:1/16:0	0.625198	0.577301	0.122656	0.0491618	>.999
Cer d18:1/16:1	0.23281	0.226083	0.0368799	0.044365	>.999
Cer d18:1/18:0	0.0253988	0.05441	0.0103278	0.00835411	>.999
Cer d18:1/18:1	0.00442527	0.00689788	0.00278692	0.00161783	>.999
Cer d18:1/20:0	0.00591684	0.0118349	0.00221471	0.00244012	>.999
Cer d18:1/20:1	0.00264513	0.00437437	0.00184461	0.00152321	>.999
Cer d18:1/22:0	0.0304372	0.0426562	0.0082404	0.0069842	>.999
Cer d18:1/22:1	0.0506555	0.0574298	0.0196697	0.00780997	>.999
Cer d18:1/24:0	0.12156	0.125677	0.0287078	0.0309535	>.999
Cer d18:1/24:1	0.540722	0.658439	0.166153	0.108383	0.004
Cer d18:1/26:0	0.0127488	0.0117414	0.00211428	0.00266331	>.999
Cer d18:1/26:1	0.0296287	0.0337766	0.00899466	0.00362018	>.999
MhCer
MhCer d18:0/16:0	0.0179823	0.00535936	0.00716893	0.00587381	>.999
MhCer d18:0/22:1	0.0155881	0.0067225	0.00682885	0.0036057	>.999
MhCer d18:0/24:0	0.0191462	0.0112591	0.00611365	0.00323845	>.999
MhCer d18:0/24:1	0.053857	0.0299093	0.0144222	0.00478958	>.999
MhCer d18:0/26:0	0.000343067	0.000987033	0.000441967	0.000633229	>.999
MhCer d18:1/16:0	0.220358	0.0855843	0.0382572	0.0172922	0.12
MhCer d18:1/16:1	0.062278	0.0118741	0.0147003	0.00239574	>.999
MhCer d18:1/18:0	0.0206773	0.0184157	0.00871849	0.00187513	>.999
MhCer d18:1/18:1	0.012501	0.018175	0.0076179	0.00558284	>.999
MhCer d18:1/20:0	0.00756637	0.0133106	0.00407301	0.00242896	>.999
MhCer d18:1/20:1	0.0204683	0.0130793	0.0142045	0.0024292	>.999
MhCer d18:1/22:0	0.113232	0.0635091	0.0272525	0.013168	>.999
MhCer d18:1/22:1	0.407715	0.173708	0.110143	0.021948	<.001
MhCer d18:1/24:0	0.359167	0.232596	0.0593707	0.0239532	0.192
MhCer d18:1/24:1	1.83964	0.931959	0.417278	0.103148	<.001
MhCer d18:1/26:0	0.0354039	0.019607	0.00925586	0.00781355	>.999
MhCer d18:1/26:1	0.0757295	0.0454693	0.0174251	0.00496712	>.999
dhCer
dhCer d18:0/16:0	0.0393988	0.0329958	0.0110331	0.0034347	0.021
dhCer d18:0/16:1	0.00493941	0.0051707	0.000758293	0.0018105	>.999
dhCer d18:0/18:0	0.00258015	0.00336987	0.0016267	0.000585566	>.999
dhCer d18:0/22:0	0.00281938	0.00263418	0.000989859	0.000646198	>.999
dhCer d18:0/22:1	0.00182658	0.00227903	0.00107953	0.000469838	>.999
dhCer d18:0/24:0	0.0052619	0.00350459	0.00158146	0.00151563	>.999
dhCer d18:0/24:1	0.0167237	0.0209256	0.00434128	0.00452668	0.379
dhCer d18:0/26:0	0.0027159	0.00409998	0.00112836	0.000889291	>.999
dhCer d18:0/26:1	0.00165214	0.00169609	0.00102146	0.000723173	>.999
SPHINGOMYELIN
SM d18:1/16:0	25.7558	16.1849	4.30766	1.00975	<.001
SM d18:1/16:1	0.730962	0.357026	0.116979	0.0399522	>.999
SM d18:1/18:0	1.23273	1.09533	0.263786	0.121728	>.999
SM d18:1/18:1	0.161647	0.141417	0.0255368	0.0176046	>.999
SM d18:1/20:0	0.962756	0.877089	0.175498	0.126946	>.999
SM d18:1/20:1	0.0923112	0.0892733	0.0159164	0.0131441	>.999
SM d18:1/22:0	2.42488	2.04308	0.433333	0.304424	>.999
SM d18:1/22:1	0.608358	0.518979	0.114556	0.0763613	>.999
SM d18:1/24:0	3.09485	2.53149	0.393001	0.290611	>.999
SM d18:1/24:1	5.13044	4.63563	0.748881	0.493392	>.999
SM d18:1/26:0	0.452211	0.285973	0.0880624	0.0514109	>.999
SM d18:1/26:1	0.68321	0.507704	0.141406	0.0840887	>.999
dhSM
dhSM d18:0/16:0	2.41173	0.989324	0.219163	0.0780262	<.001
dhSM d18:0/16:1	0.0917876	0.029511	0.0123188	0.00392594	>.999
dhSM d18:0/18:0	0.0676572	0.0419746	0.00845751	0.00495667	>.999
dhSM d18:0/18:1	0.0420108	0.0305878	0.00594271	0.00349705	>.999
dhSM d18:0/20:0	0.0849838	0.0449572	0.024759	0.00756184	>.999
dhSM d18:0/20:1	0.036438	0.0271799	0.00660671	0.00980185	>.999
dhSM d18:0/22:0	0.262843	0.100222	0.0461857	0.0177598	0.064
dhSM d18:0/22:1	0.251879	0.11572	0.0431954	0.0265362	0.227
dhSM d18:0/24:0	0.331977	0.119905	0.0470598	0.0179272	0.004
dhSM d18:0/24:1	1.90923	0.992045	0.331693	0.159912	<.001
dhSM d18:0/26:0	0.0373057	0.0165552	0.00785786	0.00439721	>.999
dhSM d18:0/26:1	0.124412	0.0646846	0.0189135	0.0108393	>.999
CHOLESTEROL ESTER
CE 16:0	1.10301	1.48106	0.150324	0.163002	>.999
CE 16:1	2.01237	4.71661	0.492481	1.02374	>.999
CE 18:0	0.424353	0.971945	0.0995635	0.0906684	>.999
CE 18:1	6.78427	19.1676	1.51453	4.17199	<.001
CE 18:2	4.51513	6.90768	1.47145	2.11881	>.999
CE 20:0	0.0318937	0.2181	0.0115518	0.0552777	>.999
CE 20:1	0.712891	4.9592	0.146856	1.04535	>.999
CE 20:2	0.832309	4.48224	0.181878	1.60933	>.999
CE 20:3	2.4663	8.74992	0.586179	3.62335	0.089
CE 20:4	3.29922	3.08997	1.02104	1.44182	>.999
CE 22:2	0.510234	5.25857	0.125949	1.74232	0.616
CE 22:3	0.460727	5.73434	0.129579	2.57189	0.332
CE 22:4	0.539089	3.20972	0.105014	1.49144	>.999
CE 22:5	3.0127	9.42968	0.9989	4.13305	0.074
CE 22:6	27.2518	52.7918	5.28273	21.3962	<.001
CE 24:2	0.399224	6.29149	0.150518	2.5421	0.151
CE 24:3	0.266653	4.53326	0.0932628	1.8419	>.999
CE 24:4	0.173967	1.61767	0.0713349	0.723535	>.999
CE 24:5	0.211413	0.624246	0.0716666	0.297543	>.999
CE 24:6	0.999045	1.88895	0.343082	0.867134	>.999
ACYL CARNITINE
AC C12:0	0.00693182	0.00347269	0.00241486	0.000883876	>.999
AC C14:0	0.0349255	0.00792006	0.0114358	0.00240101	0.122
AC C16:0	0.12748	0.0175306	0.0423427	0.0028815	<.001
AC C18:0	0.0205148	0.00846593	0.00780495	0.00145898	>.999
AC C18:1	0.134184	0.0319517	0.0411285	0.00749885	<.001
AC C8:0	0.0133527	0.0118281	0.00322316	0.00286335	>.999
MONOACYLGLYCEROL
MG 16:0	0.481299	0.317428	0.104035	0.0575599	0.01
MG 16:1	0.140855	0.266062	0.0404751	0.0611771	0.093
MG 18:1	0.619262	0.891089	0.129511	0.149798	<.001
MG 18:2	0.0495667	0.0578971	0.0186094	0.0192136	>.999
MG 20:0	0.278854	0.143826	0.138798	0.111615	0.055
MG 20:1	0.052742	0.060651	0.0140339	0.00944531	>.999
MG 20:2	0.0430482	0.0397347	0.00810058	0.00651049	>.999
DIACYLGLYCEROL
DG 28:0/14:0	0.0205153	0.0168753	0.00311677	0.00428141	>.999
DG 30:0/14:0	0.152114	0.0960214	0.058101	0.0198389	>.999
DG 30:1/14:0	0.115527	0.117482	0.0361594	0.0382471	>.999
DG 32:0/16:0	0.594456	0.334756	0.251742	0.0381879	>.999
DG 32:1/16:0	0.808432	0.833074	0.292125	0.1615	>.999
DG 32:2/16:1	0.47865	0.606909	0.110735	0.222488	>.999
DG 34:0/16:0	0.175172	0.129252	0.0595768	0.0222071	>.999
DG 34:1/16:0	1.65641	2.02756	0.588623	0.335117	>.999
DG 34:2/16:0	0.129682	0.167774	0.0436206	0.0451494	>.999
DG 34:2/16:1	1.87731	2.5227	0.64016	0.531115	0.01
DG 36:1/18:0	0.484632	0.502305	0.192479	0.0839479	>.999
DG 36:2/18:0	0.0508536	0.0458982	0.0222562	0.0102655	>.999
DG 36:2/18:1	3.34646	5.80312	1.23201	1.29447	<.001
DG 36:3/18:1	0.174303	0.253853	0.0618971	0.0721149	>.999
DC 38:1/18:0	0.0143774	0.013717	0.00493364	0.00403945	>.999
DG 38:2/18:0	0.0579598	0.0337338	0.0212445	0.00562179	>.999
DG 38:2/18:1	0.186263	0.311646	0.0494735	0.0754724	>.999
DG 38:3/18:0	0.172413	0.142695	0.0800207	0.0292666	>.999
DG 38:3/18:1	0.108538	0.141168	0.0442905	0.0362827	>.999
DG 38:4/18:0	0.0638081	0.051268	0.0308145	0.0128962	>.999
DG 38:4/18:1	0.144162	0.127966	0.0670571	0.0432349	>.999
DG 40:4/18:0	0.00574609	0.00590229	0.00217638	0.0021593	>.999
DG 40:4/18:1	0.0418574	0.0804351	0.0191927	0.0270337	>.999
DG 40:5/18:0	0.00875439	0.00714753	0.00457799	0.00154986	>.999
DG 40:5/18:1	0.0115289	0.0194881	0.00363586	0.00585511	>.999
DG 40:6/18:0	0.0176444	0.0124944	0.00766917	0.00457823	>.999
DG 40:6/18:1	0.0242863	0.0387422	0.00725625	0.0151377	>.999
TRIACYLGLYCEROL
TG 48:0/16:0	0.442728	0.504247	0.0773656	0.117949	>.999
TG 48:1/16:0	0.79137	1.81288	0.185025	0.416794	<.001
TG 50:0/16:0	0.190651	0.339128	0.0267479	0.0564966	>.999
TG 50:1/16:1	0.0837893	0.168602	0.016815	0.0534856	>.999
TG 50:2/16:1	0.81669	3.03571	0.157682	0.778311	<.001
TG 50:3/16:1	0.673832	5.53456	0.103564	1.37537	<.001
TG 52:0/18:0	0.0610062	0.104926	0.0183939	0.0250482	>.999
TG 52:1/18:0	0.435472	1.16839	0.0762471	0.235654	<.001
TG 52:2/18:0	0.148271	0.391394	0.0340957	0.102651	>.999
TG 52:3/18:1	1.17772	6.29991	0.173334	1.81754	<.001
TG 52:4/18:1	0.103575	0.958474	0.0132248	0.26656	<.001
TG 52:5/18:1	0.0061425	0.0749233	0.00141509	0.0311406	>.999
TG 52:5/20:4	0.0137694	0.128234	0.00236682	0.0469835	>.999
TG 54:1/18:0	0.102884	0.26462	0.0276802	0.0682147	>.999
TG 54:2/18:0	0.271178	1.10384	0.0532553	0.217373	<.001
TG 54:3/18:0	0.0399326	0.125486	0.0130939	0.0333391	>.999
TG 54:4/18:1	0.324537	1.40426	0.188833	0.425607	<.001
TG 54:4/20:4	0.0165695	0.0708031	0.00301106	0.0192226	>.999
TG 54:5/18:1	0.0805386	0.228326	0.107713	0.0744384	>.999
TG 54:5/20:4	0.0415057	0.241025	0.00682662	0.079333	>.999
TG 54:6/18:1	0.0251028	0.0962675	0.0269487	0.0400767	>.999
TG 54:6/20:4	0.0140406	0.188954	0.00121174	0.0716252	>.999
TG 54:7/18:1	0.0205353	0.0661269	0.0057825	0.0319468	>.999
TG 54:7/20:4	0.00176058	0.0313934	0.000889382	0.0142584	>.999
TG 56:3/18:1	0.286668	1.57878	0.0561562	0.440377	<.001
TG 56:4/18:1	0.182707	0.886977	0.0477124	0.303045	0.002
TG 56:4/20:4	0.00833976	0.0321521	0.00203728	0.010755	>.999
TG 56:5/18:1	0.0889048	0.534223	0.0249193	0.196739	0.354
TG 56:5/20:4	0.0298269	0.156999	0.0066112	0.0521939	>.999
TG 56:6/20:4	0.036053	0.331104	0.00599408	0.123657	>.999
TG 56:7/20:4	0.00429689	0.0622722	0.00141679	0.0300587	>.999
TG 56:8/20:4	0.00114732	0.0128617	0.000520497	0.00610305	>.999
TG 56:9/20:4	0.000427673	0.00255311	0.000480337	0.00181592	>.999
TG 58:5/20:4	0.00290931	0.0182208	0.00136796	0.0087468	>.999
TG 58:6/20:4	0.00484534	0.034749	0.00189072	0.0139012	>.999
TG 58:7/20:4	0.00400403	0.0340145	0.00130869	0.0138483	>.999
TG 58:8/22:6	0.546335	1.04323	0.0784711	0.430469	0.14
TG 58:9/22:6	0.068793	0.243999	0.00838748	0.108036	>.999
TG 60:7/22:6	0.023887	0.025652	0.00500829	0.0106184	>.999
TG 60:8/22:6	0.0714423	0.0848053	0.020439	0.0358662	>.999
TG 60:9/22:6	0.0377483	0.0730804	0.00728325	0.0318736	>.999
SULFATIDE
Sulf d18:0/16:0	0.00371207	0.00394478	0.000603442	0.000947	>.999
Sulf d18:0/24:0	0.000927702	0.00115789	0.000219379	0.000180898	>.999
Sulf d18:0/26:0	0.000227794	0.000346685	5.10722e-05	8.23188e-05	>.999
Sulf d18:1/16:0	0.00149598	0.00108549	0.000443868	0.000187371	>.999
Sulf d18:1/16:1	0.000464373	0.000318621	0.000330896	0.000139143	>.999
Sulf d18:1/18:0	0.000722173	0.000930076	0.000466021	0.0003821	>.999
Sulf d18:1/18:1	0.000347005	0.000219769	0.000102152	0.000106543	>.999
Sulf d18:1/20:0	0.000580318	0.000505861	0.000176264	0.000283202	>.999
Sulf d18:1/20:1	0.0001909	0.000193622	7.57306e-05	0.000136577	>.999
Sulf d18:1/22:0	0.000805784	0.000893076	0.000525839	0.000561583	>.999
Sulf d18:1/22:1	0.000322631	0.000218833	0.000105438	0.000193969	>.999
Sulf d18:1/24:0	0.00245735	0.00236788	0.00079863	0.000790224	>.999
Sulf d18:1/24:1	0.00157631	0.00128007	0.000339964	0.00068827	>.999
Sulf d18:1/26:0	0.000639336	0.000525424	0.000207963	0.000193248	>.999
Sulf d18:1/26:1	0.000270937	0.000121402	5.38213e-05	4.76935e-05	>.999
GLYCOSPHINGOLIPIDS
LacCer d18:1/16:0	0.00798806	0.0043979	0.00131143	0.00100185	<.001
LacCer d18:1/18:0	0.00141163	0.00121324	0.000855489	0.000549974	>.999
LacCer d18:1/24:0	0.00381401	0.00322726	0.00133311	0.00138599	>.999
LacCer d18:1/24:1	0.00348764	0.00415246	0.00111898	0.000809711	>.999
GM3 d18:0/16:0	0.0127817	0.00979595	0.00458022	0.00587962	>.999
GM3 d18:0/20:0	0.00165431	0.00382328	0.0023405	0.00244178	>.999
GM3 d18:0/22:0	0.00733405	0.0112984	0.00248776	0.00893801	>.999
GM3 d18:0/24:0	0.0189804	0.0325266	0.00988656	0.0132797	>.999
GM3 d18:0/26:0	0.0186702	0.0232075	0.0131843	0.0160146	>.999
GM3 d18:1/16:0	0.0525757	0.0925244	0.0177084	0.0274181	0.037
GM3 d18:1/18:0	0.0121749	0.0225273	0.0102182	0.0105755	>.999
GM3 d18:1/20:0	0.00897356	0.0158201	0.0037278	0.00499343	>.999
GM3 d18:1/22:0	0.0656745	0.0991229	0.0124521	0.0380975	0.161
GM3 d18:1/22:1	0.00821269	0.00901711	0.00361818	0.00377078	>.999
GM3 d18:1/24:0	0.185001	0.28807	0.0367952	0.0739486	<.001
GM3 d18:1/24:1	0.10787	0.162766	0.0281338	0.0404571	<.001
GM3 d18:1/26:0	0.0367434	0.0467824	0.0191875	0.0144616	>.999
GM3 d18:1/26:1	0.0207699	0.0292671	0.00585254	0.00859386	>.999
GB3 d18:1/16:0	0.0267852	0.00891703	0.00674379	0.0012529	<.001
GB3 d18:1/16:1	0.00175039	0.000414718	0.000926948	0.000206257	>.999
GB3 d18:1/22:1	0.00516429	0.0017131	0.0021668	0.000492349	0.225
GB3 d18:1/24:0	0.00930563	0.00529973	0.00273591	0.00217698	0.094
GB3 d18:1/24:1	0.0119777	0.00739738	0.00333798	0.00350007	0.035
GB3 d18:1/26:0	0.000974238	0.000533908	0.000166442	0.000284968	>.999
GB3 d18:1/26:1	0.00157324	0.00108407	0.000662926	0.000227564	>.999
