# Supplementary material for: Alveolar type 2 cell LRP1 is needed for surfactant phospholipid metabolism and pulmonary function in mice
Source: J Lipid Res. 2026 Apr 16;67(5):101042. doi: 10.1016/j.jlr.2026.101042 (PMC13191237; doi:10.1016/j.jlr.2026.101042)
Supplement: Supplemental Table S3 [file mmc3.xlsx]

## Sheet: Supp Table 3
Supplemental Table S3. Concentration of lipids detected in BAL from WT and SPC-LRP1-/- female 6 month old mice. p values below 0.05 are highlighted. N = 9-10/group.
LIPID GROUPS
	Lipid (nmol/µL ELF)		Standard Deviation
Lipid	WT	KO	WT	KO	p value
Phospholipids	401.245	247.096	231.428	146.97	0.105565
Lysophospholipids	2.93078	3.70078	1.14444	2.11733	0.330881
Sphingolipids	23.6445	11.5722	16.1905	10.2808	0.0726565
Ether Lipids	31.5962	17.7635	17.9551	12.5728	0.0713755
Neutral Lipids and precursors	212.076	133.536	123.637	110.278	0.164083
Total Lipids	671.492	413.668	377.442	272.651	0.109516
LIPID CLASSES
	Lipid (nmol/µL ELF)		Standard Deviation
Lipid	WT	KO	WT	KO	adjusted p value
FC	194	119.224	113.505	99.3101	<.001
PC	315.299	196.39	193.599	107.757	<.001
PCe	12.8705	7.4023	7.56017	3.04275	>.999
PE	33.1002	19.554	23.6064	18.1703	>.999
PEp	18.6945	10.2998	13.1127	9.87675	>.999
PS	3.96144	2.10859	2.14529	1.52501	>.999
PI	9.94304	6.97785	4.65616	4.42448	>.999
PG	35.5299	20.118	17.8804	17.6791	>.999
PA	0.434293	0.279306	0.223428	0.218535	>.999
BMP	2.81161	1.60513	2.36209	1.59979	>.999
AcylPG	0.165629	0.0629194	0.13215	0.0572762	>.999
LPC	0.876294	1.07159	0.910555	1.0341	>.999
LPCe	0.0215479	0.038705	0.0256864	0.0435043	>.999
LPE	1.61835	2.33282	1.2435	2.51574	>.999
LPEp	0.00964564	0.0225781	0.0297057	0.0342608	>.999
LPI	0.362771	0.224941	0.176775	0.164811	>.999
LPS	0.0733613	0.0714071	0.038649	0.0460377	>.999
Cer	0.804496	0.481121	0.612871	0.421267	>.999
mhCer	2.71359	1.39847	2.31479	1.56375	>.999
dhCer	0.0874076	0.0444689	0.0752867	0.0502372	>.999
SM	19.3521	9.09889	13.2319	8.07506	>.999
dhSM	0.385914	0.301413	0.270369	0.322923	>.999
CE	5.50644	5.55443	2.90657	4.78593	>.999
MG	4.47743	2.35741	3.44983	2.08335	>.999
DG	7.83633	6.21015	5.31258	7.16864	>.999
TG	0.255724	0.189666	0.124895	0.112865	>.999
AC	0.0853474	0.0754575	0.0357992	0.0317598	>.999
Sulfatides	0.098052	0.0735444	0.0496791	0.053792	>.999
LacCer	0.175644	0.137874	0.158928	0.147704	>.999
GM3	0.0113358	0.027628	0.0103861	0.0269308	>.999
GB3	0.0159196	0.00875536	0.0162372	0.00983293	>.999
LIPID SPECIES
FREE CHOLESTEROL
FC	194	119.224	113.505	99.3101	<.001
PHOSPHATIDYLCHOLINE
PC 30:0	32.9471	22.6825	16.6874	11.9908	>.999
PC 32:0	114.607	73.0325	70.9246	37.9758	<.001
PC 32:1	69.1553	41.2705	47.3543	24.8691	0.001
PC 34:0	5.81062	3.99519	3.48488	1.68819	>.999
PC 34:1	23.3289	14.9527	15.1541	8.18329	>.999
PC 34:2	24.4991	15.5548	15.3436	8.45644	>.999
PC 36:0	0.285525	0.24901	0.171088	0.234924	>.999
PC 36:1	1.55211	0.642996	1.19335	0.429501	>.999
PC 36:2	5.73705	2.47035	4.3643	1.81035	>.999
PC 36:3	3.61481	1.84926	2.52065	1.37118	>.999
PC 36:4	11.1821	6.03209	6.65481	4.04973	>.999
PC 38:0	0.0189146	0.0251013	0.0315497	0.0248345	>.999
PC 38:1	0.085913	0.0373404	0.0691845	0.0135069	>.999
PC 38:2	0.0988099	0.0514328	0.0874971	0.02583	>.999
PC 38:3	0.401681	0.224117	0.282774	0.133346	>.999
PC 38:4	1.8996	1.12673	1.14732	0.666576	>.999
PC 38:5	3.58287	2.13938	2.11747	1.67688	>.999
PC 38:6	11.1729	7.26759	5.91808	5.06573	>.999
PC 40:4	0.143167	0.0778095	0.134236	0.0389543	>.999
PC 40:5	0.801664	0.390736	0.49022	0.399038	>.999
PC 40:6	3.9039	2.03636	2.60112	1.88193	>.999
PC 40:7	0.357612	0.214389	0.240907	0.26164	>.999
PC 42:5	0.0444413	0.0191651	0.0312783	0.0182301	>.999
PC 42:6	0.04609	0.0330578	0.0295442	0.0285113	>.999
PC 42:7	0.0212315	0.0146946	0.0111265	0.0139535	>.999
ETHER PHOSPHATIDYLCHOLINE
PCe 30:0	0.382758	0.223023	0.192398	0.153138	>.999
PCe 32:0	4.3205	2.70603	1.98354	0.867605	<.001
PCe 32:1	1.45798	0.827757	1.048	0.518917	0.042
PCe 34:0	1.08978	0.62623	0.79781	0.277056	0.51
PCe 34:1	1.7888	1.00034	1.14308	0.395852	0.002
PCe 34:2	0.400453	0.212632	0.272812	0.109973	>.999
PCe 36:0	0.142485	0.0803151	0.12817	0.0279104	>.999
PCe 36:1	0.34241	0.166411	0.301091	0.0709232	>.999
PCe 36:2	0.45297	0.183215	0.444401	0.0764369	>.999
PCe 36:3	0.139558	0.0557613	0.11011	0.038474	>.999
PCe 36:4	0.166197	0.0926652	0.0887939	0.0554994	>.999
PCe 38:0	0.29611	0.216381	0.145927	0.145093	>.999
PCe 38:1	0.0667704	0.0270634	0.0580859	0.0170694	>.999
PCe 38:2	0.0873221	0.0435613	0.0933671	0.0164391	>.999
PCe 38:3	0.106337	0.0397087	0.130315	0.0228359	>.999
PCe 38:4	0.182375	0.0997235	0.123032	0.0494664	>.999
PCe 38:5	0.208978	0.104339	0.135152	0.0834642	>.999
PCe 38:6	0.441373	0.269332	0.271311	0.186232	>.999
PCe 40:4	0.0805212	0.0374195	0.0551555	0.0130584	>.999
PCe 40:5	0.110758	0.0613047	0.0980438	0.0313294	>.999
PCe 40:6	0.231534	0.140525	0.148527	0.0773278	>.999
PCe 40:7	0.252376	0.121699	0.169837	0.0651791	>.999
PCe 42:5	0.0259295	0.0159766	0.013499	0.00671191	>.999
PCe 42:6	0.0600591	0.0337807	0.0434083	0.0308147	>.999
PCe 42:7	0.0361718	0.0171273	0.0295054	0.00792477	>.999
PHOSPHATIDYLETHANOLAMINE
PE 30:0	0.0113578	0.0365938	0.0227845	0.0490105	>.999
PE 32:0	0.0153495	0.045615	0.0264313	0.0571249	>.999
PE 32:1	1.24734	0.864693	0.980882	0.729263	>.999
PE 34:0	0.798913	0.158831	0.887622	0.220677	>.999
PE 34:1	2.87485	1.47612	2.19007	1.23759	>.999
PE 34:2	3.12737	2.03585	2.08362	1.58913	>.999
PE 36:0	6.13123	4.21295	4.81641	4.67386	0.436
PE 36:1	0.468325	0.143294	0.571088	0.16558	>.999
PE 36:2	0.861459	0.548696	0.812341	0.700928	>.999
PE 36:3	2.02521	0.789037	2.5245	0.918028	>.999
PE 36:4	3.49126	1.84508	2.65696	1.57192	0.998
PE 38:0	1.06192	0.606587	0.92453	0.780696	>.999
PE 38:1	0.669557	0.418955	0.703437	0.289003	>.999
PE 38:3	0.0160832	0.0170659	0.0301319	0.0168852	>.999
PE 38:4	1.79474	1.3081	1.6253	1.57354	>.999
PE 38:5	1.78846	0.768925	1.93672	0.722631	>.999
PE 38:6	5.10415	3.56071	5.13458	4.08884	>.999
PE 40:4	0.015366	0.0396991	0.0261804	0.0736851	>.999
PE 40:5	0.00346355	0.0114691	0.00752719	0.0183991	>.999
PE 40:6	0.0453386	0.0339145	0.0846354	0.0476655	>.999
PE 40:7	0.033205	0.0591117	0.055152	0.0865083	>.999
PE 42:5	1.51522	0.572694	2.03559	0.703963	>.999
PLASMALOGEN PHOSPHATIDYLETHANOLAMINE
PEp 32:0	0.0278152	0.0194525	0.0577339	0.0261874	>.999
PEp 32:1	0.0308494	0.0611542	0.0543454	0.07762	>.999
PEp 34:0	0.0215494	0.0320212	0.0420033	0.044975	>.999
PEp 34:1	0.88301	0.23537	0.655461	0.207014	>.999
PEp 34:2	0.467989	0.292903	0.314847	0.14325	>.999
PEp 36:0	0.0260045	0.042592	0.0428541	0.0543303	>.999
PEp 36:1	0.0298183	0.0287607	0.0535306	0.0547649	>.999
PEp 36:2	0.00293033	0.0278208	0.00703987	0.038008	>.999
PEp 36:3	0.264446	0.281518	0.26349	0.389985	>.999
PEp 36:4	4.26304	1.93165	3.68298	1.9837	0.003
PEp 38:2	0.00664748	0.0230044	0.0210212	0.0347363	>.999
PEp 38:3	0.00984858	0.01626	0.0175512	0.0219399	>.999
PEp 38:4	1.02111	0.52734	0.94834	0.650924	>.999
PEp 38:5	1.09906	0.543198	1.00968	0.743507	>.999
PEp 38:6	6.43864	4.13752	4.80231	4.58655	0.003
PEp 40:4	0.563499	0.384662	1.22638	0.581022	>.999
PEp 40:5	0.004156	0.0105506	0.0131424	0.0178473	>.999
PEp 40:6	1.72073	0.950934	1.59932	1.08152	>.999
PEp 40:7	1.46675	0.544556	1.68373	0.489439	>.999
PEp 42:5	0.322078	0.132735	0.480517	0.129805	>.999
PEp 42:6	0.0125054	0.0618963	0.0368822	0.0739822	>.999
PEp 42:7	0.0120514	0.0138772	0.0212634	0.023552	>.999
PHOSPHATIDYLSERINE
PS 32:0	0.0561203	0.0330493	0.0331735	0.0297244	>.999
PS 32:1	0.0514202	0.0236212	0.0337142	0.0240566	>.999
PS 34:0	0.0848425	0.0427297	0.0514511	0.0405935	>.999
PS 34:1	0.382141	0.194556	0.223606	0.197642	0.048
PS 34:2	0.106577	0.0558302	0.0615705	0.0581665	>.999
PS 36:0	0.0892494	0.0445955	0.0506755	0.0385528	>.999
PS 36:1	0.817869	0.413883	0.466623	0.329467	<.001
PS 36:2	0.404772	0.205008	0.23021	0.172312	0.024
PS 36:3	0.043654	0.0243085	0.0295021	0.0209694	>.999
PS 36:4	0.10753	0.0585607	0.0617952	0.0528923	>.999
PS 38:0	0.00179139	0.003627	0.00314763	0.00373423	>.999
PS 38:1	0.0469489	0.0225163	0.0270306	0.0118583	>.999
PS 38:2	0.0502977	0.0272022	0.0313551	0.0167041	>.999
PS 38:3	0.196615	0.110129	0.110896	0.072218	>.999
PS 38:4	0.605144	0.318335	0.313719	0.191468	<.001
PS 38:5	0.0836319	0.0368194	0.055553	0.0306325	>.999
PS 38:6	0.0817674	0.050721	0.0465009	0.0456249	>.999
PS 40:4	0.0596987	0.0319265	0.0323106	0.0160704	>.999
PS 40:5	0.187107	0.110957	0.107137	0.0585948	>.999
PS 40:6	0.479624	0.282207	0.282869	0.15475	0.027
PS 40:7	0.0216723	0.0115148	0.014602	0.00705559	>.999
PS 42:5	0.000940279	0.00209227	0.00199892	0.00261937	>.999
PS 42:6	0.000826725	0.00256377	0.0023265	0.00300463	>.999
PS 42:7	0.00120208	0.00188045	0.00243585	0.00204803	>.999
PHOSPHATIDYLINOSITOL
PI 30:0	0.0206115	0.0183508	0.0101922	0.0115462	>.999
PI 32:0	0.0289668	0.0191825	0.0179719	0.00888395	>.999
PI 32:1	0.0473593	0.0409096	0.0193643	0.0290092	>.999
PI 34:0	0.0469265	0.0513617	0.0280793	0.0315763	>.999
PI 34:1	0.510002	0.495651	0.200106	0.153579	>.999
PI 34:2	0.674544	0.752948	0.227366	0.256577	>.999
PI 36:0	0.0105274	0.00776014	0.0128635	0.011191	>.999
PI 36:1	0.134183	0.0735118	0.0720331	0.0232618	>.999
PI 36:2	0.338736	0.25648	0.12898	0.131792	>.999
PI 36:3	0.41542	0.301206	0.210608	0.181888	>.999
PI 36:4	1.1717	0.741339	0.626417	0.585662	0.649
PI 38:0	0.0020507	0.00249422	0.00411175	0.0060231	>.999
PI 38:1	0.00617807	0.00669602	0.0107604	0.00712	>.999
PI 38:2	0.0339857	0.0183416	0.0237247	0.0159123	>.999
PI 38:3	0.348335	0.230665	0.225108	0.178777	>.999
PI 38:4	1.53485	1.01717	0.822133	0.673691	0.197
PI 38:5	1.26079	0.755619	0.705058	0.67393	0.235
PI 38:6	2.57086	1.70168	1.47803	1.58535	<.001
PI 40:4	0.038029	0.0275531	0.0281497	0.0182025	>.999
PI 40:5	0.23022	0.130145	0.16428	0.0822	>.999
PI 40:6	0.491449	0.314213	0.3128	0.212043	>.999
PI 40:7	0.0273119	0.0145287	0.0177021	0.0134206	>.999
PHOSPHATIDYLGLYCEROL
PG 30:0	0.731094	0.383183	0.403126	0.335619	>.999
PG 32:0	0.0159035	0.00821559	0.0138902	0.00533386	>.999
PG 32:1	3.9948	1.96447	2.10605	1.93048	0.298
PG 34:0	0.860217	0.476162	0.445163	0.404757	>.999
PG 34:1	11.2155	6.02212	6.14645	5.21272	<.001
PG 34:2	10.5463	6.55175	5.20407	5.25633	<.001
PG 36:0	0.0384629	0.0174188	0.0201643	0.0129378	>.999
PG 36:1	0.326469	0.178378	0.171724	0.149449	>.999
PG 36:2	0.939317	0.461444	0.484305	0.440966	>.999
PG 36:3	0.219657	0.125493	0.114923	0.11235	>.999
PG 36:4	1.74816	0.97583	0.955609	0.871356	>.999
PG 38:1	0.0202964	0.0121687	0.00762849	0.0106922	>.999
PG 38:4	0.255552	0.144155	0.128794	0.106832	>.999
PG 38:5	1.19588	0.714566	0.702753	0.766873	>.999
PG 38:6	3.04545	1.84142	1.82951	1.94586	>.999
PG 40:4	0.00987055	0.0114831	0.00526798	0.0118953	>.999
PG 40:5	0.0497912	0.0319638	0.0281113	0.0309456	>.999
PG 40:6	0.229369	0.141362	0.138975	0.133143	>.999
PG 40:7	0.0485298	0.0264038	0.0328354	0.0285816	>.999
PG 42:5	0.0142035	0.010544	0.00454821	0.00331815	>.999
PG 42:6	0.0170065	0.0144923	0.00444255	0.00565231	>.999
PG 42:7	0.00815281	0.0049423	0.0065205	0.00417672	>.999
PHOSPHATIDIC ACID
PA 30:0	0.0454332	0.0359003	0.0185055	0.0150074	>.999
PA 32:0	0.0590431	0.0314424	0.030627	0.0317371	0.001
PA 32:1	0.0325039	0.0184397	0.0180321	0.0110356	0.856
PA 34:0	0.00717947	0.00435272	0.00514298	0.00249363	>.999
PA 34:1	0.0523334	0.0283634	0.0356327	0.0259035	0.009
PA 34:2	0.0427676	0.0266896	0.0255292	0.0285868	0.399
PA 36:1	0.0203855	0.0187025	0.0112464	0.0136544	>.999
PA 36:2	0.0161071	0.00758952	0.0117571	0.00736027	>.999
PA 36:3	0.00444806	0.00385858	0.00261737	0.00430491	>.999
PA 36:4	0.00866923	0.00859861	0.00642282	0.00707761	>.999
PA 38:0	0.00518857	0.00404962	0.00437096	0.00460854	>.999
PA 38:1	0.000655279	0.001451	0.00111372	0.0015899	>.999
PA 38:2	0.00112235	0.00178776	0.00210926	0.00229129	>.999
PA 38:3	0.00977133	0.00527471	0.00759094	0.00731324	>.999
PA 38:4	0.0267415	0.015108	0.0214692	0.0146071	>.999
PA 38:5	0.0261118	0.0141974	0.0214829	0.0190083	>.999
PA 38:6	0.0168631	0.0159199	0.0105693	0.018843	>.999
PA 40:4	0.00333747	0.00144411	0.00448292	0.00188203	>.999
PA 40:5	0.00954474	0.00588629	0.00662448	0.00638847	>.999
PA 40:6	0.025248	0.0130156	0.0186209	0.0138184	>.999
PA 40:7	0.00171911	0.00247603	0.00278275	0.00254951	>.999
PA 42:5	0.00129731	0.00293139	0.00235198	0.0038873	>.999
PA 42:6	0.0166752	0.0101063	0.00892579	0.0121459	>.999
PA 42:7	0.0011471	0.00169393	0.00186684	0.00173205	>.999
BMP
BMP 30:0	0.0113297	0.0062265	0.00824417	0.00575412	>.999
BMP 32:0	0.00283347	0.0012898	0.00282718	0.00186612	>.999
BMP 32:1	0.0775469	0.0414687	0.0596731	0.0353074	>.999
BMP 34:0	0.0723447	0.0403748	0.0504957	0.0343163	>.999
BMP 34:1	0.586198	0.347258	0.611788	0.566211	0.124
BMP 34:2	0.359993	0.186697	0.272971	0.158573	0.994
BMP 36:0	0.0201885	0.010317	0.0176221	0.00919172	>.999
BMP 36:1	0.098443	0.0512193	0.0769504	0.0426414	>.999
BMP 36:2	0.572181	0.320157	0.540015	0.454446	0.077
BMP 36:3	0.112307	0.0719476	0.149181	0.168388	>.999
BMP 36:4	0.0512684	0.0274993	0.0379525	0.0236388	>.999
BMP 38:2	0.0111009	0.00656729	0.0128876	0.0145567	>.999
BMP 38:3	0.0115665	0.00716168	0.0121127	0.0141573	>.999
BMP 38:4	0.0228864	0.0112551	0.0190209	0.00886459	>.999
BMP 38:5	0.0690991	0.0408423	0.060324	0.0349041	>.999
BMP 38:6	0.285199	0.174529	0.240532	0.168679	>.999
BMP 40:4	0.00484911	0.0021565	0.00440161	0.00133651	>.999
BMP 40:5	0.0323513	0.0183259	0.0281208	0.0160303	>.999
BMP 40:6	0.174989	0.101538	0.163568	0.0986018	>.999
BMP 40:7	0.233404	0.136389	0.241467	0.152554	>.999
BMP 42:5	0.000608323	0.000609251	0.00112894	0.000707107	>.999
BMP 42:6	0.000522799	0.000937511	0.00114727	0.00111803	>.999
BMP 42:7	0.000395373	0.000418833	0.000649089	0.000527046	>.999
ACYL PHOSPHATIDYLGLYCEROL
AcylPG 16:0-34:0	0.00606878	0.00267486	0.00616756	0.00168616	>.999
AcylPG 16:0-34:1	0.0444403	0.017687	0.0342344	0.0160668	<.001
AcylPG 16:0-34:2	0.0570364	0.021839	0.0417117	0.0192259	<.001
AcylPG 16:0-36:0	0.00297543	0.000839235	0.00336213	0.00124728	>.999
AcylPG 16:0-36:1	0.0126883	0.00352933	0.014068	0.00454366	>.999
AcylPG 16:0-36:2	0.00735931	0.00327708	0.00494984	0.00292148	>.999
AcylPG 16:0-36:3	0.00839281	0.00307467	0.00768282	0.00281591	>.999
AcylPG 16:0-36:4	0.0121664	0.0053068	0.0112426	0.00318032	>.999
AcylPG 16:0-38:1	0.00132547	0.000710177	0.00161921	0.000995698	>.999
AcylPG 16:0-38:3	0.0012288	0.0004714	0.00139622	0.000643286	>.999
AcylPG 16:0-38:4	0.0035972	0.00118711	0.00417159	0.00171146	>.999
AcylPG 16:0-38:5	0.00380504	0.00102023	0.00390376	0.00138649	>.999
AcylPG 16:0-40:5	0.00176523	0.000480509	0.00201407	0.000713136	>.999
AcylPG 16:0-40:6	0.00277908	0.000848038	0.00321879	0.00126226	>.999
LYSOPHOSPHOLIPID
LPC 16:0	0.542398	0.690735	0.583512	0.702409	>.999
LPC 16:1	0.149243	0.167805	0.176483	0.159826	>.999
LPC 18:0	0.103903	0.12006	0.0737735	0.0968599	>.999
LPC 18:1	0.0522486	0.058042	0.0545744	0.0542703	>.999
LPC 20:0	0.00216733	0.00393752	0.0028358	0.0052598	>.999
LPC 20:1	0.00525418	0.004742	0.00866096	0.00604936	>.999
LPC 20:2	0.00178628	0.0026992	0.00239245	0.00299312	>.999
LPC 20:3	0.002919	0.0029241	0.00254033	0.00356417	>.999
LPC 20:4	0.0163747	0.0205956	0.0164912	0.017557	>.999
LPCe 16:0	0.00397456	0.00720485	0.00422179	0.00790735	>.999
LPCe 16:1	0.00106943	0.00175472	0.00146411	0.00220872	>.999
LPCe 18:0	0.00402572	0.00710717	0.00392254	0.00730447	>.999
LPCe 18:1	0.00432916	0.00626465	0.00603041	0.00794065	>.999
LPCe 20:0	0.00288037	0.00274415	0.00287678	0.00206113	>.999
LPCe 20:1	0.00110173	0.00328097	0.00165836	0.00527516	>.999
LPCe 20:2	0.00324303	0.00542279	0.00511727	0.00947081	>.999
LPCe 20:3	0.00092387	0.00497104	0.00202757	0.008	0.825
LPE 16:0	0.577496	0.795634	0.957957	1.0889	>.999
LPE 16:1	0.0402566	0.0854742	0.0837143	0.134703	>.999
LPE 18:0	0.539855	0.701627	0.499813	0.982717	>.999
LPE 18:1	0.0170233	0.0691652	0.0327875	0.0883069	>.999
LPE 20:3	0.0273025	0.0425691	0.0519041	0.0526025	>.999
LPE 20:4	0.416419	0.638389	0.483508	1.2511	>.999
LPEp 16:0	0.00964564	0.0226185	0.0297057	0.0343078	0.388869
LPI 16:0	0.122512	0.0738867	0.0221515	0.0447029	0.048
LPI 16:1	0.00135702	0.00360853	0.000851104	0.00436208	>.999
LPI 18:0	0.114714	0.0633805	0.0258376	0.0473141	0.032
LPI 18:1	0.0296447	0.0245778	0.00664865	0.0367339	>.999
LPI 20:3	0.0158457	0.0109867	0.00549037	0.0152661	>.999
LPI 20:4	0.0786973	0.0485378	0.0586074	0.0388035	0.576
LPS 16:0	0.00230934	0.000670015	0.0027095	0.001	>.999
LPS 18:0	0.0376789	0.04136	0.0262603	0.03	>.999
LPS 18:1	0.00886976	0.0106853	0.00875489	0.013	>.999
LPS 20:4	0.00523323	0.00560817	0.004	0.004	>.999
LPS 24:0	0.0192701	0.0130799	0.007	0.004	>.999
CERAMIDES
Cer d18:1/16:0	0.150059	0.104608	0.105818	0.0712244	>.999
Cer d18:1/16:1	0.261757	0.173681	0.200414	0.154983	0.083
Cer d18:1/18:0	0.051609	0.0287018	0.0390832	0.0322754	>.999
Cer d18:1/18:1	0.000233559	0.000487889	0.000400742	0.000527046	>.999
Cer d18:1/20:0	0.000406426	0.000790878	0.000668342	0.000927961	>.999
Cer d18:1/20:1	0.000132621	0.000205493	0.000219828	0.000333333	>.999
Cer d18:1/22:0	0.0262466	0.0179158	0.024223	0.0277339	>.999
Cer d18:1/22:1	0.0505304	0.0241993	0.0531017	0.0301731	>.999
Cer d18:1/24:0	0.108337	0.0388871	0.102659	0.0255905	0.391
Cer d18:1/24:1	0.0624731	0.0388093	0.0676224	0.0414441	>.999
Cer d18:1/26:0	0.0925449	0.0524142	0.0798223	0.0642393	>.999
Cer d18:1/26:1	0.000165424	0.000380316	0.000270021	0.000527046	>.999
MhCERAMIDES
MhCer d18:0/16:0	0.0150923	0.00867333	0.0144272	0.0140384	>.999
MhCer d18:0/16:1	0.0021654	0.00118189	0.0032252	0.000720963	>.999
MhCer d18:0/18:0	0.000189696	0.000492143	0.00040466	0.000527046	>.999
MhCer d18:0/18:1	0.0407289	0.0178706	0.0424446	0.0235716	>.999
MhCer d18:0/20:0	0.0136598	0.0100152	0.0199236	0.015519	>.999
MhCer d18:0/20:1	0.000127419	0.000199352	0.000207554	0.000333333	>.999
MhCer d18:0/22:0	0.00964317	0.00575589	0.0168483	0.00935382	>.999
MhCer d18:0/22:1	0.0091097	0.00545068	0.016527	0.00857217	>.999
MhCer d18:0/24:0	0.0148827	0.0111974	0.0130222	0.0163599	>.999
MhCer d18:0/24:1	0.00976079	0.00550238	0.0150439	0.00877511	>.999
MhCer d18:0/26:0	0.000140565	0.000274088	0.000244581	0.000440959	>.999
MhCer d18:0/26:1	6.77055e-05	0.000119455	0.000110849	0	>.999
MhCer d18:1/16:0	0.136422	0.0912577	0.0993779	0.107186	>.999
MhCer d18:1/16:1	0.0151661	0.00911629	0.0174103	0.0115525	>.999
MhCer d18:1/18:0	0.10967	0.0542319	0.114869	0.0660772	>.999
MhCer d18:1/18:1	1.26003	0.575497	1.1153	0.662134	<.001
MhCer d18:1/20:0	0.181071	0.0939632	0.154571	0.100525	>.999
MhCer d18:1/20:1	0.109887	0.045364	0.0986895	0.054036	>.999
MhCer d18:1/22:0	0.209958	0.115376	0.160255	0.0909696	>.999
MhCer d18:1/22:1	0.0415432	0.0161024	0.0412256	0.0201382	>.999
MhCer d18:1/24:0	0.327477	0.197617	0.285277	0.237511	>.999
MhCer d18:1/24:1	0.115496	0.0791132	0.0914704	0.101668	>.999
MhCer d18:1/26:0	0.0719889	0.0409243	0.059574	0.0426973	>.999
MhCer d18:1/26:1	0.0193133	0.013195	0.0244809	0.0199596	>.999
dhCERAMIDE
dhCer d18:0/16:0	0.000504932	0.00103864	0.000819754	0.00116667	>.999
dhCer d18:0/16:1	0.000490067	0.000954293	0.000790709	0.00111803	>.999
dhCer d18:0/22:1	0.000124802	0.000116228	0.000202372	0	>.999
dhCer d18:0/24:0	0.000147914	0.00046554	0.000241735	0.000527046	>.999
dhCer d18:0/24:1	0.000155803	0.000340379	0.000279558	0.000527046	>.999
dhCer d18:0/26:0	0.085784	0.0408544	0.0772656	0.0534311	0.001
dhCer d18:0/26:1	0.000115092	0.000317248	0.000185492	0.000440959	>.999
SPHINGOMYELIN
SM d18:1/16:0	5.72225	2.87546	3.13362	2.04079	0.025
SM d18:1/16:1	0.43937	0.213943	0.232723	0.140694	>.999
SM d18:1/18:0	0.248945	0.130739	0.128099	0.0870939	>.999
SM d18:1/18:1	0.0789031	0.040103	0.0402996	0.0291356	>.999
SM d18:1/20:0	8.08054	3.63791	7.46063	4.30304	<.001
SM d18:1/20:1	0.0593458	0.0308474	0.0355996	0.0212098	>.999
SM d18:1/22:0	0.703819	0.318333	0.467187	0.252577	>.999
SM d18:1/22:1	0.205844	0.0888116	0.134042	0.0631992	>.999
SM d18:1/24:0	1.99067	0.933824	1.25974	0.704432	>.999
SM d18:1/24:1	1.75065	0.789181	1.1041	0.559376	>.999
SM d18:1/26:0	0.0430057	0.0254015	0.0325944	0.0147071	>.999
SM d18:1/26:1	0.0287683	0.0143692	0.020203	0.00977878	>.999
dhSPHINGOMYELIN
dhSM d18:0/16:0	0.137552	0.0666665	0.0990561	0.0553148	0.008
dhSM d18:0/16:1	0.0194248	0.0558439	0.0246471	0.116587	0.862
dhSM d18:0/18:0	0.0189392	0.0144952	0.0135647	0.014334	>.999
dhSM d18:0/18:1	0.0068103	0.00651645	0.00624937	0.00892346	>.999
dhSM d18:0/20:0	0.00860052	0.00974449	0.00719875	0.00941289	>.999
dhSM d18:0/20:1	0.00792926	0.0150773	0.013384	0.0227121	>.999
dhSM d18:0/22:0	0.0182368	0.00846912	0.0148381	0.00745613	>.999
dhSM d18:0/22:1	0.0257826	0.0226662	0.018222	0.027871	>.999
dhSM d18:0/24:0	0.0286591	0.0150093	0.02328	0.0137972	>.999
dhSM d18:0/24:1	0.107223	0.084583	0.0765702	0.0896452	>.999
dhSM d18:0/26:1	0.00675715	0.00237986	0.0014	0.003	>.999
CHOLESTEROL ESTER
CE 16:0	0.117129	0.0810496	0.0870095	0.0421179	>.999
CE 16:1	0.125841	0.116896	0.0524214	0.0655046	>.999
CE 18:0	0.00942352	0.0316172	0.0187642	0.0333991	>.999
CE 18:1	0.210745	0.219667	0.0985875	0.0860014	>.999
CE 18:2	2.23804	2.15783	1.14306	1.45458	>.999
CE 20:0	0.00706394	0.00706026	0.011585	0.00889444	>.999
CE 20:1	0.00292856	0.00968508	0.00700413	0.0136015	>.999
CE 20:2	0.0387318	0.0323267	0.0194626	0.0185747	>.999
CE 20:3	0.178311	0.183163	0.0694187	0.138069	>.999
CE 20:4	1.8662	1.9787	1.32787	2.42868	>.999
CE 22:2	0.0236541	0.0432777	0.0417856	0.0417582	>.999
CE 22:3	0.0128325	0.025107	0.0214571	0.0350979	>.999
CE 22:4	0.0312396	0.0346433	0.0130312	0.0116639	>.999
CE 22:5	0.0839311	0.0827227	0.0329077	0.0562769	>.999
CE 22:6	0.553195	0.54127	0.420327	0.680338	>.999
CE 24:5	0.00339279	0.00137128	0.006	0.003	>.999
CE 24:6	0.00378296	0.00799324	0.007	0.009	>.999
MONOACYLGLYCEROL
MG 16:0	0.609336	0.278784	0.527656	0.244525	>.999
MG 16:1	0.0502827	0.039749	0.0232708	0.0167721	>.999
MG 18:0	1.63033	0.684745	1.47728	0.638487	0.002
MG 18:1	0.0511022	0.0575863	0.0310711	0.0222673	>.999
MG 18:2	0.0883791	0.0794838	0.0367333	0.028308	>.999
MG 18:3	0.130385	0.130395	0.112759	0.0777071	>.999
MG 20:0	0.0100562	0.0212479	0.0163018	0.0218575	>.999
MG 20:1	0.0145242	0.0223251	0.0248886	0.0221642	>.999
MG 20:2	0.020434	0.027747	0.0346751	0.028326	>.999
MG 20:3	0.0175701	0.0315639	0.0289542	0.0317731	>.999
MG 22:0	1.80838	0.903634	1.59873	1.30607	0.004
MG 22:1	0.0170919	0.035328	0.0321373	0.0343693	>.999
MG 22:2	0.0295628	0.0448098	0.0476781	0.0443164	>.999
DIACYLGLYCEROL
DG 30:0/14:0	0.423595	0.257202	0.329794	0.295616	>.999
DG 30:1/14:0	0.00998027	0.0070806	0.00584704	0.00671612	>.999
DG 32:0/16:0	3.1506	2.30452	2.02138	2.37681	0.061
DG 32:1/16:0	1.29843	0.823154	0.931339	0.958385	>.999
DG 32:2/16:1	0.064256	0.0387185	0.0465986	0.0433827	>.999
DG 34:0/16:0	0.213386	0.137439	0.160463	0.152658	>.999
DG 34:1/16:0	0.772614	0.750838	0.548858	0.969872	>.999
DG 34:2/16:0	1.53283	1.58179	1.16724	2.16891	>.999
DG 34:2/16:1	0.0581475	0.0496723	0.0406243	0.0631939	>.999
DG 36:0/18:0	0.142489	0.0762215	0.111006	0.0920754	>.999
DG 36:1/18:0	0.0348725	0.044446	0.0288281	0.0753037	>.999
DG 36:2/18:0	0.0229572	0.0267785	0.0175499	0.0398781	>.999
DG 36:2/18:1	0.0290847	0.0299827	0.0202758	0.044329	>.999
DG 36:3/18:1	0.0328718	0.0346479	0.0239834	0.049383	>.999
DG 38:2/18:0	0.00254051	0.00178392	0.0019678	0.00218796	>.999
DG 38:2/18:1	0.00147955	0.00107108	0.00117483	0.0013184	>.999
DG 38:3/18:0	0.0187077	0.0131158	0.0130043	0.0147665	>.999
DG 38:3/18:1	0.00138945	0.000959172	0.00102592	0.0011536	>.999
DG 38:4/18:0	0.00829336	0.0113413	0.00727214	0.0190935	>.999
DG 38:4/18:1	0.00284283	0.00267274	0.00208989	0.00328086	>.999
DG 40:4/18:0	0.00148154	0.00143667	0.00102396	0.00178072	>.999
DG 40:4/18:1	0.000716792	0.000563764	0.00049523	0.000725557	>.999
DG 40:5/18:0	0.00342605	0.00366681	0.00252098	0.00538911	>.999
DG 40:5/18:1	0.000474698	0.000484498	0.00041404	0.000593612	>.999
DG 40:6/18:0	0.00783503	0.00961901	0.00581692	0.0153911	>.999
DG 40:6/18:1	0.000963745	0.000869662	0.000677108	0.00106268	>.999
TRIACYLGLYCEROL
TG 48:0/16:0	0.0665445	0.0418964	0.0360545	0.0188201	<.001
TG 48:1/16:0	0.0278611	0.0253227	0.030689	0.0176799	>.999
TG 50:0/16:0	0.023275	0.0157844	0.0247009	0.0170192	>.999
TG 50:1/16:1	0.0139618	0.00865091	0.0135666	0.00992637	>.999
TG 50:2/16:1	0.0198942	0.0121872	0.0202396	0.012725	>.999
TG 50:3/16:1	0.0260982	0.018857	0.0167141	0.0163135	>.999
TG 52:0/18:0	0.00246453	0.00359461	0.00402038	0.00409607	>.999
TG 52:1/18:0	0.000733092	0.00136143	0.00122459	0.00150923	>.999
TG 52:2/18:0	0.000467278	0.000931909	0.000774613	0.000971825	>.999
TG 52:3/18:1	0.0293918	0.0201546	0.0198106	0.0255819	>.999
TG 52:4/18:1	0.00639674	0.0047374	0.00399067	0.00605042	>.999
TG 52:5/18:1	0.000100731	0.000320239	0.00018835	0.000440959	>.999
TG 52:5/20:4	0.000177838	0.000175132	0.000420297	0.000440959	>.999
TG 54:0/18:0	0.00215304	0.00539081	0.00389754	0.00541089	>.999
TG 54:1/18:0	0.000463487	0.000676866	0.000749275	0.00111803	>.999
TG 54:2/18:0	0.000667865	0.000859399	0.0011585	0.00109291	>.999
TG 54:3/18:0	0.00407257	0.00275849	0.00267146	0.00222681	>.999
TG 54:4/18:1	0.0150185	0.0113282	0.0100853	0.0117113	>.999
TG 54:4/20:4	0.000280009	0.000627145	0.000550806	0.000707107	>.999
TG 54:5/18:1	0.00542483	0.00378128	0.0032034	0.00428822	>.999
TG 54:5/20:4	0.00170212	0.00134453	0.00146912	0.000908313	>.999
TG 54:6/18:1	0.00186873	0.00102338	0.000967594	0.00128219	>.999
TG 54:6/20:4	0.00229605	0.00141725	0.00183131	0.0012838	>.999
TG 54:7/18:1	0.000119831	0.000318164	0.000235117	0.0005	>.999
TG 54:7/20:4	0.000213644	0.000290427	0.000469265	0.000440959	>.999
TG 56:3/18:1	0.000743487	0.000872056	0.00132673	0.00116667	>.999
TG 56:4/18:1	0.000287623	0.000557052	0.000668232	0.000726483	>.999
TG 56:4/20:4	0.000174681	0.000418893	0.000288786	0.000726483	>.999
TG 56:5/18:1	0.000514592	0.000628058	0.000351396	0.000461254	>.999
TG 56:5/20:4	9.42542e-05	0.000257518	0.000218594	0.000440959	>.999
TG 56:6/20:4	0.000272255	0.000366689	0.000551472	0.000527046	>.999
TG 56:7/20:4	4.45926e-05	0.000163843	0.000141006	0.000440959	>.999
TG 56:8/20:4	0.000112978	0.000216532	0.000212155	0.000440959	>.999
TG 56:9/20:4	7.09086e-05	0.000190003	0.000140069	0.000440959	>.999
TG 58:5/20:4	0.000393905	0.000605741	0.000900345	0.001	>.999
TG 58:6/20:4	0.000269182	0.000404092	0.000535681	0.000527046	>.999
TG 58:8/22:6	0.0010369	0.000899451	0.000665705	0.00132889	>.999
TG 58:9/22:6	2.34126e-05	0.00017871	7.40289e-05	0.000333333	>.999
ACYL CARNITINE
AC C12:0	0.00702006	0.00534739	0.00404876	0.00218923	>.999
AC C14:0	0.0126329	0.0115407	0.00553939	0.00533824	>.999
AC C16:0	0.0197384	0.013452	0.0107951	0.00776918	0.187
AC C18:0	0.00981118	0.00883643	0.00438724	0.00323949	>.999
AC C18:1	0.0267255	0.0253014	0.010514	0.0124169	>.999
AC C2:0	0.00144163	0.00228134	0.00235884	0.0025	>.999
AC C3:0	0.000929781	0.00181962	0.00152237	0.00202759	>.999
AC C6:0	0.000512707	0.00102457	0.000851298	0.00122474	>.999
AC C8:0	0.00653515	0.00586322	0.00460918	0.0039185	>.999
SULFATIDE
Sulf d18:0/16:0	0.0255327	0.0122278	0.0315263	0.0148816	0.148
Sulf d18:0/18:0	0.00171787	0.00227313	0.00311538	0.00287228	>.999
Sulf d18:0/22:0	0.00362744	0.00485509	0.00608631	0.00481606	>.999
Sulf d18:0/24:0	0.0138274	0.00692672	0.0164324	0.00893295	>.999
Sulf d18:1/16:0	0.0169193	0.00942791	0.0140683	0.00695417	>.999
Sulf d18:1/16:1	0.000963505	0.00159513	0.00224403	0.00239792	>.999
Sulf d18:1/18:0	0.00279486	0.00380059	0.0046398	0.00383333	>.999
Sulf d18:1/22:0	0.00102876	0.000519925	0.00168004	0.00101379	>.999
Sulf d18:1/22:1	0.00026481	0.000726274	0.00052155	0.00109291	>.999
Sulf d18:1/24:0	0.0156199	0.0192144	0.0131241	0.0205894	>.999
Sulf d18:1/24:1	0.0157554	0.0119989	0.010754	0.0170402	>.999
GLYCOSPHINGOLIPIDS
LacCer d18:0/16:1	0.0182375	0.00630709	0.023	0.009	>.999
LacCer d18:1/16:0	0.0256428	0.0143826	0.0267703	0.0200032	>.999
LacCer d18:1/16:1	0.00843188	0.0111491	0.00878671	0.0185659	>.999
LacCer d18:1/18:0	0.0142014	0.00594101	0.0134715	0.00909054	>.999
LacCer d18:1/18:1	0.0264299	0.0197994	0.0226764	0.0302497	>.999
LacCer d18:1/20:0	0.0169223	0.00952898	0.0180879	0.0138203	>.999
LacCer d18:1/22:0	0.0184465	0.0153361	0.020647	0.0234572	>.999
LacCer d18:1/22:1	0.0205345	0.0155231	0.0211341	0.0240199	>.999
LacCer d18:1/24:0	0.0130462	0.0172565	0.0119263	0.0175476	>.999
LacCer d18:1/24:1	0.0137506	0.0226336	0.0113878	0.0229927	>.999
GM3 d18:0/16:0	0.000245611	0.00394366	0.0005	0.005	0.157
GM3 d18:0/20:0	0.000944536	0.00355803	0.0024	0.006	0.869
GM3 d18:0/24:0	0.000854943	0.00174148	0.0018	0.004	>.999
GM3 d18:1/16:0	0.000711539	0.00318869	0.0016	0.004	0.99
GM3 d18:1/18:0	0.000322595	0.00134088	0.0007	0.001	>.999
GM3 d18:1/20:0	0.000266912	0.00060442	0.0008	0.001	>.999
GM3 d18:1/22:0	0.00116106	0.00339667	0.0033	0.005	>.999
GM3 d18:1/24:0	0.00258875	0.00420084	0.0054	0.003	>.999
GM3 d18:1/24:1	0.00423984	0.00566948	0.00202275	0.006	>.999
GB3 d18:1/16:0	0.0159196	0.00873783	0.016	0.01	0.266603
