# Supplementary material for: Alveolar type 2 cell LRP1 is needed for surfactant phospholipid metabolism and pulmonary function in mice
Source: J Lipid Res. 2026 Apr 16;67(5):101042. doi: 10.1016/j.jlr.2026.101042 (PMC13191237; doi:10.1016/j.jlr.2026.101042)
Supplement: Supplemental Table S4 [file mmc4.xlsx]

## Sheet: Supp Table 4
Supplemental Table S4. Concentration of lipids detected in BAL from WT and SPC-LRP1-/- male 6 month old mice. p values below 0.05 are highlighted. N = 9-11/group.
LIPID GROUPS
	Lipid (nmol/µL ELF)		Standard Deviation
Lipid	WT	KO	WT	KO	p value
Phospholipids	170.295	178.357	88.6476	76.7693	0.829835
Lysophospholipids	9.45099	10.388	8.86285	13.1687	0.857642
Sphingolipids	9.5225	10.0493	5.86958	7.02929	0.85553
Ether Lipids	13.1273	14.7	5.92889	6.66772	0.588397
Neutral Lipids and precursors	182.27	221.171	129.181	157.513	0.462453
Total Lipids	384.798	434.865	217.635	197.214	0.596269
LIPID CLASSES
	Lipid (nmol/µL ELF)		Standard Deviation
Lipid	WT	KO	WT	KO	adjusted p value
FC	159.059	183.448	106.9	110.229	0.439
PC	137.628	149.353	74.3085	64.038	>.999
PCe	7.7871	9.95162	3.88701	4.45806	>.999
PE	8.73447	7.17499	6.00176	5.5271	>.999
PEp	5.09856	4.48711	3.20619	2.96549	>.999
PS	1.48939	1.19622	1.36311	1.36655	>.999
PI	10.1875	8.76046	5.2242	4.29455	>.999
PG	10.4646	10.4495	4.80712	4.76807	>.999
PA	0.807856	0.575817	0.762997	0.639372	>.999
BMP	0.940513	0.803384	0.450842	0.463641	>.999
AcylPG	0.0422979	0.0436347	0.0222306	0.0236952	>.999
LPC	7.90802	8.82642	7.43683	11.2581	>.999
LPCe	0.14617	0.147147	0.142499	0.171602	>.999
LPE	1.13824	1.14077	1.20475	1.75517	>.999
LPEp	0.0955011	0.114113	0.0645248	0.104128	>.999
LPI	0.210573	0.16884	0.223359	0.269083	>.999
LPS	0.194156	0.251967	0.215684	0.299385	>.999
Cer	0.222594	0.28653	0.113739	0.179553	>.999
mhCer	0.426249	0.30727	0.567355	0.287543	>.999
dhCer	0.0083691	0.0221991	0.004291	0.0431763	>.999
SM	8.56659	9.16869	4.98838	6.33629	>.999
dhSM	0.200162	0.186281	0.117227	0.0915654	>.999
CE	3.21057	3.59721	1.78396	2.30507	>.999
MG	2.66704	18.9363	3.92503	26.0467	0.981
DG	3.41151	3.58374	2.04432	2.69578	>.999
TG	13.9224	11.6058	14.5276	16.2363	>.999
AC	0.131886	0.199159	0.0583074	0.106632	>.999
Sulfatides	0.0341686	0.0290016	0.0293902	0.0231095	>.999
LacCer	0.00938885	0.0124612	0.00481721	0.0129047	>.999
GM3	0.0546422	0.0362708	0.0439865	0.0544454	>.999
GB3	0.000343729	0.000635474	0.000392554	0.000706081	>.999
LIPID SPECIES
FREE CHOLESTEROL
FC	159.059	183.448	106.9	110.229	0.439
PHOSPHATIDYLCHOLINE
PC 30:0	18.6923	22.0759	8.7613	8.15519	>.999
PC 32:0	40.7175	43.5779	28.2554	27.3555	>.999
PC 32:1	32.0307	29.357	23.5156	18.3424	>.999
PC 34:0	2.52431	2.5139	1.65021	1.2713	>.999
PC 34:1	11.4032	11.7713	7.16003	6.74063	>.999
PC 34:2	12.0481	11.4895	6.80452	5.33871	>.999
PC 36:0	0.129158	0.235193	0.0520648	0.124582	>.999
PC 36:1	0.776199	1.72905	0.381003	1.03901	>.999
PC 36:2	2.41485	3.53833	1.26477	1.62868	>.999
PC 36:3	1.84357	2.47484	1.18949	1.38643	>.999
PC 36:4	4.22862	5.80573	2.3865	3.36939	>.999
PC 38:0	0.0561986	0.0807573	0.0351099	0.0386392	>.999
PC 38:1	0.0452549	0.106636	0.0277547	0.065337	>.999
PC 38:2	0.0951911	0.161183	0.068902	0.0966315	>.999
PC 38:3	0.295715	0.421496	0.171269	0.218445	>.999
PC 38:4	0.860604	1.26627	0.369014	0.511076	>.999
PC 38:5	1.6916	2.35625	1.09297	1.41056	>.999
PC 38:6	5.22377	7.18768	3.14834	4.56407	>.999
PC 40:4	0.0775472	0.122176	0.0404609	0.0643407	>.999
PC 40:5	0.395148	0.551613	0.283923	0.372177	>.999
PC 40:6	1.66867	2.07725	1.18801	1.38604	>.999
PC 40:7	0.274397	0.260599	0.168088	0.0992277	>.999
PC 42:5	0.0630917	0.091888	0.0650468	0.0839284	>.999
PC 42:6	0.0496837	0.0709933	0.0308458	0.0411955	>.999
PC 42:7	0.0225644	0.0298005	0.0105406	0.0143515	>.999
ETHER PHOSPHATIDYLCHOLINE
PCe 30:0	0.277719	0.385944	0.140811	0.245773	>.999
PCe 32:0	2.62445	3.1843	1.22633	1.25862	0.055
PCe 32:1	0.635856	0.577828	0.498096	0.409294	>.999
PCe 34:0	0.658462	0.76677	0.619115	0.713601	>.999
PCe 34:1	1.42889	1.76182	1.17649	1.30451	0.831
PCe 34:2	0.210372	0.254419	0.0934681	0.0953274	>.999
PCe 36:0	0.0836968	0.140547	0.0764388	0.120477	>.999
PCe 36:1	0.242326	0.479647	0.197543	0.320342	0.995
PCe 36:2	0.275847	0.574096	0.191969	0.360767	0.934
PCe 36:3	0.0692613	0.107279	0.0325759	0.0613867	>.999
PCe 36:4	0.0853995	0.108206	0.0649579	0.0598735	>.999
PCe 38:0	0.222964	0.200412	0.200017	0.0888351	>.999
PCe 38:1	0.0305277	0.07053	0.0244412	0.0481341	>.999
PCe 38:2	0.0521974	0.116153	0.026545	0.0661788	>.999
PCe 38:3	0.0339555	0.0742563	0.0203116	0.0505879	>.999
PCe 38:4	0.0915182	0.15181	0.050463	0.0988554	>.999
PCe 38:5	0.121265	0.146036	0.111547	0.101654	>.999
PCe 38:6	0.249337	0.28784	0.246042	0.227723	>.999
PCe 40:4	0.0361517	0.0651339	0.0163185	0.0488204	>.999
PCe 40:5	0.0504292	0.0869756	0.0280249	0.0640614	>.999
PCe 40:6	0.116394	0.176003	0.0645777	0.127483	>.999
PCe 40:7	0.104061	0.111344	0.0719412	0.048307	>.999
PCe 42:5	0.0175937	0.0294144	0.00971233	0.0193208	>.999
PCe 42:6	0.0439445	0.061477	0.0203172	0.0425578	>.999
PCe 42:7	0.0244786	0.033369	0.0210972	0.022956	>.999
PHOSPHATIDYLETHANOLAMINE
PE 30:0	0.115101	0.0877866	0.130781	0.0993382	>.999
PE 32:0	0.0838993	0.0634014	0.0848553	0.0550991	>.999
PE 32:1	0.448571	0.46348	0.345707	0.210457	>.999
PE 34:0	0.0562891	0.0807033	0.0449984	0.107269	>.999
PE 34:1	0.500943	0.478478	0.329256	0.272369	>.999
PE 34:2	0.810261	0.798303	0.606764	0.54918	>.999
PE 36:0	0.214682	0.305706	0.299568	0.529013	>.999
PE 36:1	0.0652469	0.0787505	0.0425421	0.0664478	>.999
PE 36:2	0.232688	0.251626	0.247671	0.276506	>.999
PE 36:3	0.332574	0.170833	0.270897	0.129184	>.999
PE 36:4	0.782061	0.56233	0.513283	0.415484	0.996
PE 38:0	0.582331	0.329586	0.546377	0.352529	0.976
PE 38:1	0.550264	0.353504	0.38543	0.298767	>.999
PE 38:2	0.078775	0.123237	0.147085	0.174457	>.999
PE 38:3	0.0962539	0.0508895	0.132283	0.0853554	>.999
PE 38:4	0.525779	0.418908	0.579094	0.667848	>.999
PE 38:5	0.633397	0.364897	0.513352	0.541587	0.954
PE 38:6	1.34271	1.24193	0.824802	1.21706	>.999
PE 40:4	0.129638	0.13275	0.120079	0.158843	>.999
PE 40:5	0.0854903	0.118504	0.109679	0.137987	>.999
PE 40:6	0.406544	0.20746	0.619991	0.292006	>.999
PE 40:7	0.147127	0.126647	0.158225	0.151903	>.999
PE 42:5	0.329391	0.248676	0.384167	0.194771	>.999
PE 42:6	0.0649097	0.0462602	0.0698506	0.0539677	>.999
PE 42:7	0.119539	0.0703414	0.176989	0.120884	>.999
PLASMALOGEN PHOSPHATIDYLETHANOLAMINE
PEp 32:0	0.109472	0.0774862	0.0876424	0.0680734	>.999
PEp 32:1	0.184162	0.0823866	0.160235	0.0661835	>.999
PEp 34:0	0.0748667	0.0768863	0.0622173	0.0954263	>.999
PEp 34:1	0.127654	0.140207	0.127816	0.123586	>.999
PEp 34:2	0.146178	0.145383	0.120616	0.124423	>.999
PEp 36:0	0.0695015	0.0471749	0.105761	0.0444436	>.999
PEp 36:1	0.0380991	0.0673084	0.0573945	0.0841808	>.999
PEp 36:2	0.0685212	0.0701585	0.0619451	0.130786	>.999
PEp 36:3	0.111809	0.0793183	0.109941	0.0583561	>.999
PEp 36:4	0.576472	0.464545	0.520259	0.331154	>.999
PEp 38:0	0.11137	0.0319956	0.110325	0.0420362	>.999
PEp 38:1	0.0285578	0.0853074	0.0360382	0.0960544	>.999
PEp 38:2	0.0515881	0.0314448	0.0844599	0.042062	>.999
PEp 38:3	0.0405082	0.0723291	0.0452287	0.127635	>.999
PEp 38:4	0.0990513	0.0512058	0.0704487	0.0345733	>.999
PEp 38:5	0.178535	0.152555	0.14992	0.131958	>.999
PEp 38:6	1.20091	0.944308	1.21145	0.723172	0.951
PEp 40:4	0.590468	0.904564	1.0416	1.41928	0.743
PEp 40:5	0.151647	0.167378	0.143098	0.241579	>.999
PEp 40:6	0.387532	0.251507	0.447248	0.319249	>.999
PEp 40:7	0.420584	0.214832	0.393666	0.26699	0.997
PEp 42:5	0.160376	0.16826	0.135604	0.111195	>.999
PEp 42:6	0.101746	0.0764694	0.141359	0.193696	>.999
PEp 42:7	0.0689447	0.00172336	0.0970821	0.0025583	>.999
PHOSPHATIDYLSERINE
PS 32:0	0.0228657	0.021073	0.0160911	0.0162192	>.999
PS 32:1	0.0187453	0.0163293	0.0106478	0.0128492	>.999
PS 34:0	0.0189466	0.0161672	0.0163571	0.0126056	>.999
PS 34:1	0.0941162	0.0812995	0.0686096	0.0669526	>.999
PS 34:2	0.0327153	0.0288382	0.0256505	0.0251027	>.999
PS 36:0	0.0218843	0.0219821	0.0177561	0.0189218	>.999
PS 36:1	0.1911	0.159292	0.166324	0.144606	>.999
PS 36:2	0.118055	0.0964744	0.11268	0.106565	>.999
PS 36:3	0.0209512	0.0131286	0.0200763	0.0133193	>.999
PS 36:4	0.0422527	0.0314581	0.0383856	0.0366274	>.999
PS 38:0	0.00367003	0.00540781	0.00276266	0.00383182	>.999
PS 38:1	0.0143837	0.0129778	0.0113524	0.0086353	>.999
PS 38:2	0.0180429	0.0159732	0.0166335	0.0187237	>.999
PS 38:3	0.0881841	0.0654585	0.0774452	0.075747	>.999
PS 38:4	0.229222	0.187283	0.220704	0.206855	>.999
PS 38:5	0.0410843	0.0267133	0.0443119	0.0428984	>.999
PS 38:6	0.0553525	0.0419818	0.0528546	0.0733474	>.999
PS 40:4	0.0249609	0.0160736	0.0228532	0.0195642	>.999
PS 40:5	0.0939097	0.0725639	0.0983241	0.0986758	>.999
PS 40:6	0.31603	0.246481	0.335363	0.380329	0.955
PS 40:7	0.0115468	0.00779112	0.0120606	0.0118144	>.999
PS 42:5	0.00286196	0.00394923	0.00358657	0.00468495	>.999
PS 42:6	0.00583811	0.0051451	0.00657633	0.00697785	>.999
PS 42:7	0.00266823	0.00237592	0.00221062	0.00173237	>.999
PHOSPHATIDYLINOSITOL
PI 30:0	0.0198666	0.0246046	0.0193028	0.01321	>.999
PI 32:0	0.0226719	0.0235677	0.0223474	0.0120536	>.999
PI 32:1	0.0881664	0.103452	0.0750491	0.0637235	>.999
PI 34:0	0.123702	0.114019	0.0853058	0.0540163	>.999
PI 34:1	1.33335	1.1819	0.737178	0.600347	>.999
PI 34:2	1.51815	1.26226	1.06531	0.488469	0.999
PI 36:0	0.0163863	0.0139357	0.0130123	0.00933289	>.999
PI 36:1	0.160195	0.161292	0.0979379	0.1138	>.999
PI 36:2	0.462191	0.404162	0.271877	0.247324	>.999
PI 36:3	0.632563	0.465585	0.37845	0.30547	>.999
PI 36:4	1.12967	0.614005	0.948755	0.309441	0.358
PI 38:0	0.00859819	0.0117251	0.0141361	0.0149233	>.999
PI 38:1	0.00582815	0.0113811	0.00938425	0.0137026	>.999
PI 38:2	0.0681532	0.0755136	0.0612157	0.0759732	>.999
PI 38:3	0.516886	0.450833	0.422761	0.43652	>.999
PI 38:4	1.98914	1.74224	1.65672	1.93241	>.999
PI 38:5	0.615568	0.604719	0.280605	0.32558	>.999
PI 38:6	0.941317	0.995629	0.616462	0.668933	>.999
PI 40:4	0.0809759	0.0738929	0.0575034	0.0619936	>.999
PI 40:5	0.133313	0.118953	0.093399	0.091124	>.999
PI 40:6	0.229822	0.231463	0.178559	0.136086	>.999
PI 40:7	0.0191637	0.0154076	0.014813	0.0153423	>.999
PI 42:5	0.0699325	0.0559653	0.129755	0.0503994	>.999
PI 42:6	0.00147915	0.00287292	0.00261521	0.00431933	>.999
PI 42:7	0.000453848	0.00113373	0.000855149	0.00247031	>.999
PHOSPHATIDYLGLYCEROL
PG 30:0	0.407508	0.372916	0.257362	0.200745	>.999
PG 32:0	0.00445713	0.00458397	0.00329985	0.00312771	>.999
PG 32:1	1.81043	1.81811	0.896933	0.753677	>.999
PG 34:0	0.237754	0.239004	0.153849	0.122544	>.999
PG 34:1	3.08299	3.03444	1.8179	1.51334	>.999
PG 34:2	2.65521	2.65728	1.36986	1.43551	>.999
PG 36:0	0.0144839	0.0160931	0.00746589	0.00919681	>.999
PG 36:1	0.119304	0.141639	0.0516938	0.0759526	>.999
PG 36:2	0.323034	0.311499	0.175539	0.228782	>.999
PG 36:3	0.0703081	0.072728	0.039358	0.0489554	>.999
PG 36:4	0.442046	0.480542	0.232424	0.334965	>.999
PG 38:0	0.00041361	0.00130316	0.000368063	0.000975451	>.999
PG 38:1	0.00548567	0.00633594	0.00440598	0.00491909	>.999
PG 38:2	0.00418855	0.0064992	0.00407935	0.00518886	>.999
PG 38:3	0.00146773	0.00180402	0.00106033	0.00134965	>.999
PG 38:4	0.0535527	0.0544303	0.0264743	0.03475	>.999
PG 38:5	0.390694	0.408189	0.25499	0.309	>.999
PG 38:6	0.746322	0.724702	0.412802	0.556573	>.999
PG 40:4	0.00168241	0.00158015	0.000744171	0.000954389	>.999
PG 40:5	0.0114402	0.0186699	0.00910977	0.0147631	>.999
PG 40:6	0.0600366	0.0589821	0.0341369	0.0477827	>.999
PG 40:7	0.0128476	0.00988105	0.00865981	0.00682444	>.999
PG 42:5	0.00436099	0.00324832	0.0047421	0.00372253	>.999
PG 42:6	0.00382432	0.00361893	0.00542353	0.00462	>.999
PG 42:7	0.000809625	0.00139484	0.000914806	0.0014458	>.999
PHOSPHATIDIC ACID
PA 30:0	0.0388403	0.0334782	0.0372989	0.0428068	>.999
PA 32:0	0.0798157	0.081171	0.0855908	0.103329	>.999
PA 32:1	0.0308972	0.0292128	0.0345262	0.0319253	>.999
PA 34:0	0.018461	0.0152219	0.0188842	0.0173367	>.999
PA 34:1	0.0871842	0.0615867	0.0864621	0.0798979	0.989
PA 34:2	0.0715922	0.0633133	0.0679384	0.0899084	>.999
PA 36:0	0.0119123	0.008378	0.0165318	0.0089162	>.999
PA 36:1	0.0420571	0.0250097	0.0407282	0.0260801	>.999
PA 36:2	0.0470978	0.027117	0.0456736	0.0316745	>.999
PA 36:3	0.0208134	0.0146478	0.0244362	0.0202934	>.999
PA 36:4	0.0357857	0.0187052	0.0405721	0.0282474	>.999
PA 38:0	0.0235329	0.0153166	0.0232326	0.0216439	>.999
PA 38:1	0.0101658	0.0070641	0.012176	0.00878486	>.999
PA 38:2	0.00702787	0.00455481	0.00699563	0.00519219	>.999
PA 38:3	0.0170499	0.0145504	0.0167121	0.017859	>.999
PA 38:4	0.0601751	0.0382303	0.0606134	0.0478781	0.999
PA 38:5	0.0224253	0.0178907	0.0223739	0.0246027	>.999
PA 38:6	0.0621441	0.0349725	0.0617141	0.0455312	0.977
PA 40:4	0.00746355	0.0061735	0.00737435	0.00724385	>.999
PA 40:5	0.0182519	0.00962583	0.022244	0.0115585	>.999
PA 40:6	0.0593406	0.0286854	0.0814508	0.0362689	0.919
PA 40:7	0.0153042	0.00440069	0.0194865	0.00706835	>.999
PA 42:5	0.00587779	0.00601926	0.00581836	0.00692729	>.999
PA 42:6	0.00852591	0.00633783	0.0101994	0.00778085	>.999
PA 42:7	0.00611434	0.00415382	0.00614339	0.00576397	>.999
BMP
BMP 30:0	0.00518736	0.00596484	0.00330645	0.00445317	>.999
BMP 32:0	0.000867568	0.00126141	0.000835702	0.00101204	>.999
BMP 32:1	0.0370577	0.0372663	0.0166331	0.0210379	>.999
BMP 34:0	0.0390161	0.0403887	0.0201593	0.0209585	>.999
BMP 34:1	0.166959	0.150404	0.0770909	0.0708108	>.999
BMP 34:2	0.158189	0.149432	0.0744361	0.0789249	>.999
BMP 36:0	0.0085209	0.00855159	0.00472273	0.0040657	>.999
BMP 36:1	0.0456485	0.0405363	0.0210212	0.0178747	>.999
BMP 36:2	0.145128	0.115495	0.0774744	0.058291	0.791
BMP 36:3	0.0147269	0.0106	0.00800366	0.00647713	>.999
BMP 36:4	0.0195807	0.0153319	0.0102051	0.0122195	>.999
BMP 38:0	0.00360223	0.0036229	0.00400807	0.00387532	>.999
BMP 38:1	0.00431061	0.00487377	0.0045805	0.00502641	>.999
BMP 38:2	0.00429117	0.00507406	0.00430353	0.00355118	>.999
BMP 38:3	0.00276673	0.00217418	0.00202099	0.0017981	>.999
BMP 38:4	0.00796931	0.00671225	0.00374007	0.00375257	>.999
BMP 38:5	0.0223836	0.0214266	0.0140294	0.0158348	>.999
BMP 38:6	0.112313	0.0897639	0.0747945	0.106078	0.984
BMP 40:4	0.00221585	0.00181286	0.00165519	0.00140536	>.999
BMP 40:5	0.0105575	0.00910459	0.00577512	0.00676084	>.999
BMP 40:6	0.0585423	0.0405111	0.0383868	0.0446072	>.999
BMP 40:7	0.0650787	0.0383032	0.052432	0.0495809	0.905
BMP 42:5	0.00219525	0.00161242	0.00200446	0.00216842	>.999
BMP 42:6	0.00198431	0.00165704	0.00185619	0.00190303	>.999
BMP 42:7	0.00142178	0.00150351	0.00164943	0.00166923	>.999
ACYL PHOSPHATIDYLGLYCEROL
AcylPG 16:0-34:0	0.00151575	0.00158217	0.00132258	0.00158217	>.999
AcylPG 16:0-34:1	0.0100536	0.00996354	0.0055586	0.00996354	>.999
AcylPG 16:0-34:2	0.0169663	0.0189377	0.00805168	0.0189377	0.862
AcylPG 16:0-36:0	3.20011e-05	5.30856e-05	4.76357e-05	5.30856e-05	>.999
AcylPG 16:0-36:1	0.00108924	0.00101398	0.000680312	0.00101398	>.999
AcylPG 16:0-36:2	0.00280011	0.0023454	0.00153185	0.0023454	>.999
AcylPG 16:0-36:3	0.00262374	0.00242108	0.00162568	0.00242108	>.999
AcylPG 16:0-36:4	0.00275952	0.00258557	0.00194803	0.00258557	>.999
AcylPG 16:0-38:1	0.000719368	0.000627044	0.000737712	0.000627044	>.999
AcylPG 16:0-38:2	0.000208797	0.000394395	0.000338272	0.000394395	>.999
AcylPG 16:0-38:3	0.000254332	0.000356252	0.000186018	0.000356252	>.999
AcylPG 16:0-38:4	0.00030444	0.000315875	0.000360499	0.000315875	>.999
AcylPG 16:0-38:5	0.0021264	0.00202421	0.00155556	0.00202421	>.999
AcylPG 16:0-40:5	0.000235695	0.000381664	0.000313001	0.000381664	>.999
AcylPG 16:0-40:6	0.000608612	0.000632746	0.000462797	0.000632746	>.999
LYSOPHOSPHOLIPID
LPC 16:0	3.82179	4.21349	3.64558	4.97586	>.999
LPC 16:1	0.994756	0.72684	1.01333	0.82416	>.999
LPC 18:0	0.872338	1.04394	0.790479	1.21457	>.999
LPC 18:1	0.969907	1.20801	0.921131	1.85848	>.999
LPC 20:0	0.0443874	0.0609746	0.0389864	0.072131	>.999
LPC 20:1	0.0232504	0.027253	0.0217267	0.040815	>.999
LPC 20:2	0.0413852	0.0550724	0.0402938	0.0878493	>.999
LPC 20:3	0.311518	0.438623	0.305481	0.769214	>.999
LPC 20:4	0.828681	1.05221	0.844613	1.67051	>.999
LPCe 16:0	0.0250989	0.0228073	0.0241281	0.0254644	>.999
LPCe 16:1	0.00521967	0.00241008	0.00493312	0.00275478	>.999
LPCe 18:0	0.0433182	0.045758	0.0418579	0.0532623	>.999
LPCe 18:1	0.0281868	0.0279703	0.0290036	0.0369728	>.999
LPCe 20:0	0.0213842	0.0244816	0.0189132	0.025921	>.999
LPCe 20:1	0.0106236	0.011176	0.0127381	0.0137174	>.999
LPCe 20:2	0.0101379	0.00959215	0.0134307	0.0120624	>.999
LPCe 20:3	0.00117026	0.00112483	0.00172096	0.00179327	>.999
LPCe 20:4	0.0010304	0.00182709	0.00119253	0.00324166	>.999
LPE 16:0	0.299574	0.326446	0.314748	0.467193	>.999
LPE 16:1	0.0259585	0.0605764	0.0375302	0.0837964	>.999
LPE 18:0	0.383408	0.315207	0.434644	0.547738	>.999
LPE 18:1	0.255329	0.222622	0.283943	0.359862	>.999
LPE 20:0	0.0190991	0.029419	0.0210014	0.052307	>.999
LPE 20:1	0.0286213	0.0130377	0.0375993	0.0187279	>.999
LPE 20:2	0.0203777	0.0136815	0.0254588	0.0184022	>.999
LPE 20:3	0.0240414	0.0312994	0.0329126	0.0436738	>.999
LPE 20:4	0.0818325	0.128482	0.102148	0.238877	>.999
LPEp 16:0	0.0304395	0.0410397	0.0248797	0.0485435	0.883
LPEp 16:1	0.000226642	0.000334872	0.000495275	0.000580084	>.999
LPEp 18:0	0.0211423	0.0179982	0.0195741	0.0217841	>.999
LPEp 18:1	0.0192064	0.0227427	0.0164843	0.0236051	>.999
LPEp 20:0	0.0140073	0.0138941	0.0187259	0.01542	>.999
LPEp 20:1	0.00875087	0.0150855	0.011305	0.0263797	0.996
LPEp 20:2	0.0007848	0.0016939	0.00157463	0.00361868	>.999
LPEp 20:3	0.000943348	0.00132372	0.00172659	0.00229524	>.999
LPI 16:0	0.0381595	0.0381531	0.03976	0.0550944	>.999
LPI 16:1	0.00236928	0.00167221	0.00376089	0.00239786	>.999
LPI 18:0	0.113905	0.0840371	0.127254	0.137189	0.839
LPI 18:1	0.0132389	0.00786741	0.0148999	0.0123484	>.999
LPI 20:0	0.00257122	0.00158433	0.0045753	0.00324417	>.999
LPI 20:1	0.000677574	0.000636037	0.000964957	0.00124585	>.999
LPI 20:2	0.000920436	0.00112115	0.00122128	0.00322244	>.999
LPI 20:3	0.00677328	0.00538376	0.00776123	0.0110343	>.999
LPI 20:4	0.0319582	0.028385	0.033448	0.0509009	>.999
LPS 16:0	0.031505	0.0458409	0.0411206	0.0634113	>.999
LPS 16:1	0.00154045	0.00245447	0.00159948	0.00274858	>.999
LPS 18:0	0.121774	0.152568	0.144687	0.191176	0.929
LPS 18:1	0.0068969	0.0117327	0.00623937	0.00775337	>.999
LPS 20:0	0.00218321	0.00347117	0.00178199	0.00434518	>.999
LPS 20:1	0.00117468	0.0020784	0.00160585	0.00237283	>.999
LPS 20:4	0.0158785	0.0178285	0.0173175	0.0263185	>.999
LPS 22:0	0.00211776	0.00243546	0.00194976	0.00244616	>.999
LPS 22:1	0.00120596	0.00143264	0.00101685	0.00126595	>.999
LPS 24:0	0.00879438	0.0103203	0.00831617	0.00684779	>.999
LPS 24:1	0.00108419	0.00180385	0.00129086	0.00114281	>.999
CERAMIDES
Cer d18:1/16:0	0.0602902	0.0764133	0.0292439	0.0392021	0.728
Cer d18:1/16:1	0.107756	0.118382	0.0580391	0.0594539	0.981
Cer d18:1/18:0	0.00598476	0.00977347	0.00260123	0.00963017	>.999
Cer d18:1/18:1	0.000946491	0.000917386	0.000541064	0.000786613	>.999
Cer d18:1/20:0	0.00207205	0.0039956	0.00170482	0.00616304	>.999
Cer d18:1/20:1	0.000214841	0.000385873	0.000319215	0.000496939	>.999
Cer d18:1/22:0	0.00928539	0.0198	0.00989776	0.0268808	0.983
Cer d18:1/22:1	0.00317971	0.00741792	0.00269075	0.015176	>.999
Cer d18:1/24:0	0.015495	0.023883	0.00802576	0.01718	0.998
Cer d18:1/24:1	0.0149585	0.0200946	0.00918001	0.01522	>.999
Cer d18:1/26:0	0.00165466	0.00368768	0.00146721	0.008282	>.999
Cer d18:1/26:1	0.000756659	0.00177887	0.000818178	0.00407502	>.999
MhCERAMIDES
MhCer d18:0/16:0	0.00639085	0.00387948	0.00641436	0.00568868	>.999
MhCer d18:0/16:1	7.69719e-05	0.000100299	0.000134787	0.000131689	>.999
MhCer d18:0/18:0	8.51874e-05	0.000141068	0.000132043	0.000169838	>.999
MhCer d18:0/18:1	3.02444e-05	5.20837e-05	4.86346e-05	5.92918e-05	>.999
MhCer d18:0/20:0	0.00552701	0.00351707	0.01116	0.00735179	>.999
MhCer d18:0/20:1	5.52614e-06	1.20853e-05	8.41027e-06	1.39536e-05	>.999
MhCer d18:0/22:0	0.00561408	0.00281883	0.0105224	0.00421999	>.999
MhCer d18:0/22:1	1.89243e-05	2.66127e-05	3.31576e-05	2.82813e-05	>.999
MhCer d18:0/24:0	0.00410255	0.0038527	0.00744841	0.00686504	>.999
MhCer d18:0/24:1	0.00811347	0.00580113	0.0149353	0.00776813	>.999
MhCer d18:0/26:0	9.0409e-06	1.57598e-05	1.58925e-05	1.75803e-05	>.999
MhCer d18:0/26:1	9.63276e-06	1.55395e-05	1.74322e-05	1.91917e-05	>.999
MhCer d18:1/16:0	0.0473134	0.041079	0.0504512	0.0249831	>.999
MhCer d18:1/16:1	0.0102478	0.011454	0.010743	0.0161421	>.999
MhCer d18:1/18:0	0.0247979	0.0133758	0.0394389	0.013131	>.999
MhCer d18:1/18:1	0.144036	0.0952079	0.198243	0.118694	0.117
MhCer d18:1/20:0	0.019768	0.0153528	0.0299227	0.0194214	>.999
MhCer d18:1/20:1	2.1371e-05	3.2544e-05	3.54487e-05	3.64167e-05	>.999
MhCer d18:1/22:0	0.0316967	0.0216385	0.0482398	0.024125	>.999
MhCer d18:1/22:1	0.0160329	0.0110147	0.0226955	0.0147179	>.999
MhCer d18:1/24:0	0.055329	0.0488001	0.0705331	0.0379106	>.999
MhCer d18:1/24:1	0.0468157	0.0287561	0.0656983	0.0293641	>.999
MhCer d18:1/26:0	0.000126036	0.000196091	0.000182751	0.000267113	>.999
MhCer d18:1/26:1	8.10173e-05	0.000129428	0.000127495	0.000170133	>.999
dhCERAMIDE
dhCer d18:0/16:0	0.00235591	0.00321005	0.00150522	0.00226022	>.999
dhCer d18:0/16:1	0.00243678	0.00370145	0.00140876	0.00423213	>.999
dhCer d18:0/18:0	0.000378867	0.000801574	0.000288386	0.00108728	>.999
dhCer d18:0/18:1	0.000446886	0.00327422	0.000380552	0.0090469	0.789
dhCer d18:0/20:0	0.000290988	0.00198684	0.000239756	0.00575775	0.995
dhCer d18:0/20:1	1.9501e-05	4.12604e-05	2.84439e-05	5.7584e-05	>.999
dhCer d18:0/22:0	0.00042969	0.0010526	0.00046611	0.00175579	>.999
dhCer d18:0/22:1	0.000317407	0.00135353	0.000341211	0.00357657	>.999
dhCer d18:0/24:0	0.000756578	0.00163286	0.000389234	0.00275432	>.999
dhCer d18:0/24:1	0.000822732	0.00495338	0.00076445	0.0136649	0.254
dhCer d18:0/26:0	5.69437e-05	8.85017e-05	9.00571e-05	0.000105226	>.999
dhCer d18:0/26:1	5.68217e-05	0.000102859	8.1188e-05	0.000140668	>.999
SPHINGOMYELIN
SM d18:1/16:0	4.46433	4.69312	2.24927	3.07172	>.999
SM d18:1/16:1	0.31024	0.329704	0.135787	0.204059	>.999
SM d18:1/18:0	0.139802	0.161185	0.0981221	0.133442	>.999
SM d18:1/18:1	0.0310809	0.032392	0.0134921	0.0201887	>.999
SM d18:1/20:0	0.322236	0.344128	0.297088	0.307092	>.999
SM d18:1/20:1	0.0420988	0.045105	0.0194396	0.0249295	>.999
SM d18:1/22:0	1.36131	1.47525	1.30067	1.5113	>.999
SM d18:1/22:1	0.156508	0.167505	0.111155	0.129739	>.999
SM d18:1/24:0	0.957204	1.09881	0.596699	0.828885	>.999
SM d18:1/24:1	0.75934	0.79636	0.425652	0.466047	>.999
SM d18:1/26:0	0.0197793	0.0202704	0.013426	0.018238	>.999
SM d18:1/26:1	0.00265913	0.00485812	0.0039966	0.00698403	>.999
dhSPHINGOMYELIN
dhSM d18:0/16:0	0.0778632	0.0770987	0.0440757	0.0363583	>.999
dhSM d18:0/16:1	0.0259688	0.0229636	0.0230922	0.0203388	>.999
dhSM d18:0/18:0	0.0125261	0.00841834	0.0132741	0.00447114	>.999
dhSM d18:0/18:1	0.00616228	0.00508554	0.00385763	0.0038167	>.999
dhSM d18:0/20:0	0.00752141	0.00498824	0.00834763	0.00435243	>.999
dhSM d18:0/20:1	0.00894197	0.00559455	0.0092123	0.00423068	>.999
dhSM d18:0/22:0	0.0134587	0.0138769	0.0110454	0.0112103	>.999
dhSM d18:0/22:1	0.00646574	0.00724923	0.00659428	0.00425328	>.999
dhSM d18:0/24:0	0.010686	0.0115022	0.0086745	0.0077248	>.999
dhSM d18:0/24:1	0.0303987	0.0289958	0.0151842	0.0135278	>.999
dhSM d18:0/26:0	6.41653e-05	0.000247188	0.000105216	0.000355472	>.999
dhSM d18:0/26:1	0.000105236	0.000260517	0.000156165	0.000320345	>.999
CHOLESTEROL ESTER
CE 16:0	0.16915	0.167044	0.207537	0.153709	>.999
CE 16:1	0.0694995	0.0958929	0.0503644	0.0687099	>.999
CE 18:0	0.0664512	0.0427	0.0782142	0.0625872	>.999
CE 18:1	0.167561	0.281999	0.169271	0.172739	>.999
CE 18:2	1.02452	1.60104	0.545784	1.58315	0.003
CE 20:0	0.0376653	0.0204543	0.0466083	0.0252824	>.999
CE 20:1	0.0418461	0.0235736	0.0385095	0.0327153	>.999
CE 20:2	0.022595	0.0213031	0.0146773	0.0144204	>.999
CE 20:3	0.129028	0.110901	0.133151	0.0690403	>.999
CE 20:4	0.911427	0.724418	0.980485	0.574631	0.993
CE 22:2	0.0261192	0.00941946	0.0302859	0.0148118	>.999
CE 22:3	0.0323146	0.0177026	0.0314401	0.0343228	>.999
CE 22:4	0.03018	0.0245204	0.023432	0.0188402	>.999
CE 22:5	0.0936249	0.102171	0.063423	0.0752077	>.999
CE 22:6	0.304203	0.291981	0.166482	0.205832	>.999
CE 24:2	0.0523349	0.0397572	0.0661651	0.0443694	>.999
CE 24:3	0.000461919	0.000691718	0.000726732	0.00139024	>.999
CE 24:4	0.0106293	0.00426573	0.00929489	0.00474213	>.999
CE 24:5	0.0102977	0.00824005	0.00985152	0.0078465	>.999
CE 24:6	0.0106667	0.00913458	0.0111987	0.0125284	>.999
MONOACYLGLYCEROL
MG 16:0	1.28763	12.4991	3.09765	18.2712	<.001
MG 16:1	0.199548	0.220449	0.217348	0.0920711	>.999
MG 18:0	0.37605	4.47799	0.894278	6.73649	0.146
MG 18:1	0.0828963	0.196669	0.0518057	0.115917	>.999
MG 18:2	0.120809	0.22366	0.0553277	0.117552	>.999
MG 18:3	0.104287	0.181392	0.0629182	0.0887762	>.999
MG 20:0	0.0881258	0.150733	0.0396198	0.0710026	>.999
MG 20:1	0.0573076	0.154817	0.0483906	0.130667	>.999
MG 20:2	0.13773	0.273629	0.0704547	0.159684	>.999
MG 20:3	0.0653323	0.101015	0.0524787	0.0581599	>.999
MG 20:4	0.0316486	0.0694688	0.0157956	0.0366495	>.999
MG 22:0	0.0222516	0.0875937	0.0314035	0.0993848	>.999
MG 22:1	0.00962078	0.0591888	0.0132536	0.0706478	>.999
MG 22:2	0.00650909	0.0376845	0.00888014	0.0446041	>.999
MG 22:3	0.0373136	0.0632432	0.0264765	0.0444799	>.999
MG 22:4	0.0234503	0.0592405	0.0168125	0.0253181	>.999
MG 22:5	0.00660957	0.0308466	0.00907857	0.0362036	>.999
MG 22:6	0.0099135	0.0495662	0.0133855	0.0600642	>.999
DIACYLGLYCEROL
DG 30:0/14:0	0.104094	0.110984	0.0628573	0.0632199	>.999
DG 30:1/14:0	0.00552248	0.00698576	0.00346348	0.00498078	>.999
DG 32:0/16:0	1.71515	1.69974	0.968133	0.934648	>.999
DG 32:1/16:0	0.276332	0.312342	0.163931	0.178026	>.999
DG 32:2/16:1	0.0185708	0.022473	0.0156856	0.0242478	>.999
DG 34:0/16:0	0.0399486	0.037832	0.0282545	0.0244523	>.999
DG 34:1/16:0	0.341504	0.358986	0.181346	0.262728	>.999
DG 34:2/16:0	0.35175	0.424924	0.211594	0.357885	>.999
DG 34:2/16:1	0.0455182	0.0610784	0.0477823	0.0953355	>.999
DG 36:0/18:0	0.0145937	0.013972	0.0126442	0.0082776	>.999
DG 36:1/18:0	0.0204367	0.023749	0.0165486	0.0309564	>.999
DG 36:2/18:0	0.0400425	0.0360693	0.037183	0.0524351	>.999
DG 36:2/18:1	0.153356	0.171513	0.168211	0.300554	>.999
DG 36:3/18:1	0.246278	0.271455	0.306782	0.466272	>.999
DG 36:4/18:1	0.000838516	0.000684642	0.00108716	0.000910966	>.999
DG 38:1/18:0	0.00213225	0.000922736	0.00257045	0.00118612	>.999
DG 38:2/18:0	0.000935536	0.00102987	0.000925105	0.000914872	>.999
DG 38:2/18:1	0.00515268	0.00541884	0.00550608	0.0098956	>.999
DG 38:3/18:0	0.00894675	0.00673083	0.00759088	0.00789627	>.999
DG 38:3/18:1	0.00207752	0.00165008	0.00217536	0.00274235	>.999
DG 38:4/18:0	0.00614865	0.00489266	0.00548557	0.00611603	>.999
DG 38:4/18:1	0.00487026	0.00432605	0.00469035	0.00595323	>.999
DG 40:4/18:0	0.000469342	0.000341383	0.000428795	0.000454052	>.999
DG 40:4/18:1	0.000852326	0.000386889	0.00103932	0.000473924	>.999
DG 40:5/18:0	0.000728862	0.000826824	0.000587576	0.000875224	>.999
DG 40:5/18:1	0.000349421	0.000497062	0.0005171	0.000766892	>.999
DG 40:6/18:0	0.00307752	0.00225528	0.0028075	0.00198925	>.999
DG 40:6/18:1	0.00182987	0.00167861	0.00196925	0.00271479	>.999
TRIACYLGLYCEROL
TG 48:0/16:0	0.833766	0.665447	1.0461	0.975965	>.999
TG 48:1/16:0	0.342662	0.26356	0.370308	0.359161	>.999
TG 50:0/16:0	0.399542	0.323906	0.451711	0.488701	>.999
TG 50:1/16:1	0.0743291	0.0587923	0.0800652	0.0839828	>.999
TG 50:2/16:1	0.378746	0.33359	0.407302	0.484562	>.999
TG 50:3/16:1	1.56013	1.20709	1.67654	1.72469	>.999
TG 52:0/18:0	0.0742939	0.0730616	0.082418	0.107577	>.999
TG 52:1/18:0	0.420358	0.432947	0.461706	0.668826	>.999
TG 52:2/18:0	0.517649	0.433178	0.539077	0.603732	>.999
TG 52:3/18:1	2.72685	2.22127	2.78712	3.05234	0.997
TG 52:4/18:1	0.876268	0.730693	0.929827	1.05657	>.999
TG 52:5/18:1	0.0967304	0.0848829	0.104162	0.125066	>.999
TG 52:5/20:4	0.014115	0.0129208	0.0161795	0.0183046	>.999
TG 54:0/18:0	0.00620184	0.00942831	0.00566771	0.0113852	>.999
TG 54:1/18:0	0.0687235	0.0794279	0.070199	0.119134	>.999
TG 54:2/18:0	0.347799	0.357486	0.358525	0.539814	>.999
TG 54:3/18:0	0.496762	0.416772	0.512566	0.569737	>.999
TG 54:4/18:1	2.45455	1.95084	2.47505	2.62228	0.998
TG 54:4/20:4	0.0131397	0.0110658	0.0134257	0.0148695	>.999
TG 54:5/18:1	1.10713	0.90865	1.08799	1.20636	>.999
TG 54:5/20:4	0.043446	0.0382583	0.0448474	0.0524457	>.999
TG 54:6/18:1	0.307069	0.268901	0.320491	0.371734	>.999
TG 54:6/20:4	0.0637468	0.0622212	0.0677763	0.0875473	>.999
TG 54:7/18:1	0.0369536	0.0411114	0.0405051	0.0624298	>.999
TG 54:7/20:4	0.0262553	0.0298605	0.0287093	0.0453496	>.999
TG 56:3/18:1	0.148059	0.158502	0.169915	0.270438	>.999
TG 56:4/18:1	0.128196	0.101123	0.139246	0.146516	>.999
TG 56:4/20:4	0.00231262	0.00207364	0.00229929	0.00311215	>.999
TG 56:5/18:1	0.0399001	0.0360962	0.0407643	0.049814	>.999
TG 56:5/20:4	0.0115488	0.0103543	0.0119451	0.0142546	>.999
TG 56:6/20:4	0.0286427	0.0278002	0.0305743	0.039198	>.999
TG 56:7/20:4	0.0632395	0.0560229	0.0662822	0.0768235	>.999
TG 56:8/20:4	0.0468	0.0491946	0.0494204	0.0694902	>.999
TG 56:9/20:4	0.0105311	0.0130894	0.0118663	0.0201863	>.999
TG 58:5/20:4	0.000890578	0.000904943	0.000925773	0.00139825	>.999
TG 58:6/20:4	0.00158496	0.00162455	0.00212309	0.0022936	>.999
TG 58:7/20:4	0.00153375	0.00139168	0.00167554	0.00200024	>.999
TG 58:8/22:6	0.0504809	0.0438817	0.054616	0.0584726	>.999
TG 58:9/22:6	0.0961818	0.0838687	0.104301	0.109916	>.999
TG 60:7/22:6	0.00117746	0.00112082	0.00131513	0.0017071	>.999
TG 60:8/22:6	0.00181361	0.00176125	0.00193229	0.00246385	>.999
TG 60:9/22:6	0.00224389	0.00158824	0.00251384	0.00227124	>.999
ACYL CARNITINE
AC C12:0	0.0111351	0.0190992	0.00542587	0.00890463	0.951
AC C14:0	0.0201568	0.035258	0.0110692	0.0161088	0.33
AC C16:0	0.0342708	0.0548797	0.0133318	0.0306956	0.054
AC C18:0	0.011633	0.0135283	0.00907155	0.0102925	>.999
AC C18:1	0.0309549	0.0513591	0.0183854	0.0353268	0.058
AC C2:0	0.006317	0.00966484	0.0140337	0.0152872	>.999
AC C3:0	0.00139143	0.00196251	0.00130933	0.00181951	>.999
AC C6:0	0.0102896	0.00728436	0.0264777	0.0123096	>.999
AC C8:0	0.00573779	0.00612265	0.00792468	0.00516547	>.999
SULFATIDE
Sulf d18:0/16:0	0.00568085	0.00724413	0.00368771	0.0038633	0.915
Sulf d18:0/18:0	0.00124499	0.000807441	0.00112281	0.000993047	>.999
Sulf d18:0/20:0	0.000803191	0.000983771	0.000988119	0.000971606	>.999
Sulf d18:0/22:0	0.000830618	0.000505198	0.000982237	0.00059009	>.999
Sulf d18:0/24:0	0.00218543	0.000812442	0.00273477	0.00116698	0.973
Sulf d18:0/26:0	4.831e-05	7.39655e-05	9.9324e-05	0.000101281	>.999
Sulf d18:1/16:0	0.00338783	0.0037442	0.00338716	0.00363638	>.999
Sulf d18:1/16:1	0.00241818	0.00275455	0.00219436	0.00226501	>.999
Sulf d18:1/18:0	0.00228446	0.00169536	0.00211551	0.00206933	>.999
Sulf d18:1/18:1	0.00098629	0.00131873	0.000934203	0.00200578	>.999
Sulf d18:1/20:0	0.00130206	0.00152288	0.00186665	0.00195565	>.999
Sulf d18:1/20:1	0.00118638	0.0008423	0.00158107	0.00114358	>.999
Sulf d18:1/22:0	0.001556	0.000900299	0.00163735	0.00108542	>.999
Sulf d18:1/22:1	0.00146793	0.000940275	0.00208229	0.00119558	>.999
Sulf d18:1/24:0	0.00274607	0.00185287	0.00394429	0.00214621	>.999
Sulf d18:1/24:1	0.00487191	0.00229982	0.00715145	0.00260979	0.204
Sulf d18:1/26:0	0.00114105	0.000649741	0.00174325	0.00107119	>.999
Sulf d18:1/26:1	2.71018e-05	5.35755e-05	4.23312e-05	6.32308e-05	>.999
GLYCOSPHINGOLIPIDS
LacCer d18:0/16:0	4.48707e-05	5.42859e-05	7.44711e-05	5.74718e-05	>.999
LacCer d18:0/16:1	2.04294e-05	4.21109e-05	3.74863e-05	6.1231e-05	>.999
LacCer d18:0/18:0	2.48471e-05	3.41786e-05	4.17135e-05	4.2733e-05	>.999
LacCer d18:0/18:1	1.26179e-05	2.20823e-05	2.03931e-05	2.70442e-05	>.999
LacCer d18:0/20:0	6.06827e-06	1.39155e-05	9.77689e-06	1.85349e-05	>.999
LacCer d18:0/20:1	6.46053e-06	1.41189e-05	1.05525e-05	1.70912e-05	>.999
LacCer d18:0/22:0	1.71153e-05	3.34926e-05	2.7897e-05	4.15436e-05	>.999
LacCer d18:0/22:1	8.9801e-06	1.66345e-05	1.30918e-05	1.9381e-05	>.999
LacCer d18:0/24:0	1.74188e-05	2.27707e-05	2.95021e-05	2.46255e-05	>.999
LacCer d18:0/24:1	2.44241e-05	2.69919e-05	4.09864e-05	3.09193e-05	>.999
LacCer d18:0/26:0	8.35113e-06	9.19201e-06	1.47234e-05	9.95935e-06	>.999
LacCer d18:0/26:1	1.23923e-05	1.68706e-05	1.97864e-05	1.86799e-05	>.999
LacCer d18:1/16:0	0.00115999	0.00158269	0.00106798	0.00106683	>.999
LacCer d18:1/16:1	0.000440077	0.000665106	0.000663189	0.000806873	>.999
LacCer d18:1/18:0	0.000695181	0.00170592	0.000824199	0.00290604	0.431
LacCer d18:1/18:1	0.00155484	0.00191877	0.00184475	0.00385598	>.999
LacCer d18:1/20:0	0.000811028	0.000719252	0.000858308	0.000836066	>.999
LacCer d18:1/20:1	9.77044e-06	1.64166e-05	1.36972e-05	1.80382e-05	>.999
LacCer d18:1/22:0	0.000967666	0.00152006	0.000860324	0.00150633	0.997
LacCer d18:1/22:1	0.000620116	0.0010848	0.000672702	0.00199722	>.999
LacCer d18:1/24:0	0.00135249	0.0012093	0.000851909	0.000915132	>.999
LacCer d18:1/24:1	0.00139563	0.00144749	0.0014952	0.00080101	>.999
LacCer d18:1/26:0	0.000112139	0.000198564	0.00017647	0.00026367	>.999
LacCer d18:1/26:1	6.59573e-05	8.62167e-05	0.000110561	0.000106598	>.999
GM3 d18:0/16:0	0.00387412	0.00194247	0.00334116	0.0051037	>.999
GM3 d18:0/18:0	0.000445407	0.00143807	0.000667211	0.00329169	>.999
GM3 d18:0/20:0	0.00171039	0.000737663	0.00283405	0.00156828	>.999
GM3 d18:0/22:0	0.001612	0.00388744	0.00275461	0.00675277	>.999
GM3 d18:0/24:0	0.00387644	0.00188017	0.00390125	0.00290886	>.999
GM3 d18:0/26:0	3.47715e-05	8.53084e-05	0.000100261	0.000136104	>.999
GM3 d18:1/16:0	0.00650841	0.00335947	0.00804811	0.00799649	0.974
GM3 d18:1/16:1	0.00021915	0.000152747	0.000396874	0.000295566	>.999
GM3 d18:1/18:0	0.00152743	0.00112135	0.00170217	0.00209333	>.999
GM3 d18:1/18:1	0.000919306	0.000168653	0.00257791	0.000192898	>.999
GM3 d18:1/20:0	0.00228519	0.00158213	0.0030719	0.00230762	>.999
GM3 d18:1/20:1	0.000211222	7.12584e-05	0.000395969	0.000139532	>.999
GM3 d18:1/22:0	0.00942696	0.00853196	0.00976181	0.0174764	>.999
GM3 d18:1/22:1	0.00329833	0.00120041	0.00656697	0.00161619	>.999
GM3 d18:1/24:0	0.00892908	0.00375766	0.00947328	0.00600062	0.417
GM3 d18:1/24:1	0.00818582	0.00476851	0.00770165	0.00716686	0.946
GM3 d18:1/26:0	0.00132367	0.00144022	0.00102114	0.0015969	>.999
GM3 d18:1/26:1	0.000254535	0.000145297	0.000444667	0.000194089	>.999
GB3 d18:1/16:0	2.79252e-05	3.19461e-05	1.92115e-05	2.38766e-05	>.999
GB3 d18:1/16:1	9.59748e-06	1.09109e-05	8.33339e-06	5.93548e-06	>.999
GB3 d18:1/18:0	1.5609e-05	1.65628e-05	1.21292e-05	1.56862e-05	>.999
GB3 d18:1/18:1	1.19998e-05	1.51079e-05	9.79376e-06	9.29826e-06	>.999
GB3 d18:1/20:0	2.25082e-05	2.94669e-05	2.19257e-05	2.58271e-05	>.999
GB3 d18:1/20:1	1.05531e-05	1.52439e-05	8.7253e-06	7.91426e-06	>.999
GB3 d18:1/22:0	1.54363e-05	2.70364e-05	1.34845e-05	1.23879e-05	0.991
GB3 d18:1/22:1	1.60341e-05	1.73989e-05	1.24482e-05	9.47203e-06	>.999
GB3 d18:1/24:0	3.34571e-05	3.48272e-05	2.99582e-05	1.84021e-05	>.999
GB3 d18:1/24:1	4.90045e-05	5.57198e-05	5.36156e-05	2.5728e-05	>.999
GB3 d18:1/26:0	9.58618e-06	1.20521e-05	8.75651e-06	9.48685e-06	>.999
GB3 d18:1/26:1	6.09956e-06	1.42945e-05	3.59974e-06	1.17223e-05	>.999
