# Supplementary material for: Alveolar type 2 cell LRP1 is needed for surfactant phospholipid metabolism and pulmonary function in mice
Source: J Lipid Res. 2026 Apr 16;67(5):101042. doi: 10.1016/j.jlr.2026.101042 (PMC13191237; doi:10.1016/j.jlr.2026.101042)
Supplement: Supplemental Table S5 [file mmc5.xlsx]

## Sheet: supp table 5
Supplemental Table S5. Concentration of intracellular lipids detected in T2C from female WT and SPC-LRP1-/- mice. p values below 0.05 are highlighted. N = 5-7/group.
LIPID GROUPS
	Lipid (pmol/million cells)		Standard Deviation
Lipid	WT	KO	WT	KO	p value
Total Phospholipids	0.14092	0.0999366	0.0632064	0.0278265	0.208236
Total Lysophospholipids	0.00300812	0.0024202	0.00120538	0.000774807	0.36344
Total Sphingolipids	0.0289497	0.0215075	0.0149209	0.0102601	0.360215
Total Ether Lipids	0.0328732	0.0227845	0.0176132	0.0082409	0.265411
Total Neutral Lipids	0.0509221	0.0480799	0.0154759	0.0219864	0.796845
Total Lipids	0.256803	0.194815	0.106579	0.0658333	0.278888
LIPID CLASSES
	Lipid (pmol/million cells)		Standard Deviation
Lipid	WT	KO	WT	KO	adjusted p value
FC	0.0426728	0.0325873	0.014678	0.011724	0.475
PC	0.093701	0.0703582	0.0385384	0.0176817	<.001
PCe	0.00962921	0.00768498	0.00581911	0.00283762	>.999
PE	0.0234906	0.0146676	0.0128878	0.0037735	0.74
PEp	0.0230503	0.0148414	0.0120805	0.00545108	0.848
PS	0.0115535	0.00708718	0.00659224	0.00439355	>.999
PI	0.00779881	0.00519457	0.00457971	0.00212286	>.999
PG	0.0034588	0.00191692	0.0021231	0.000677966	>.999
PA	0.000578985	0.000467661	0.000274141	0.000212316	>.999
BMP	0.000320425	0.00022814	0.000179777	0.00015305	>.999
AcylPG	1.7634e-05	1.63035e-05	6.96357e-06	1.07643e-05	>.999
LPC	0.000657041	0.000803949	0.000265547	0.000671125	>.999
LPCe	9.13372e-05	9.78687e-05	3.90951e-05	5.65317e-05	>.999
LPE	0.00188541	0.00131668	0.000754009	0.00019956	>.999
LPEp	0.000102397	0.000160285	6.67113e-05	8.61107e-05	>.999
LPI	0.000233653	0.000147268	0.000156863	6.05684e-05	>.999
LPS	0.000232013	0.000152304	0.000114042	6.80218e-05	>.999
Cer	0.000964095	0.000688747	0.000445948	0.000190791	>.999
mhCer	0.000884654	0.000719327	0.000363728	0.000177915	>.999
dhCer	2.63165e-05	2.00855e-05	1.06432e-05	5.14595e-06	>.999
SM	0.025336	0.0189204	0.0132673	0.00952692	0.991
dhSM	0.000716947	0.000475096	0.000426652	0.000173004	>.999
CE	0.00613979	0.013466	0.00181989	0.0111305	0.966
MG	0.00137195	0.00114791	0.00039767	0.000256404	>.999
DG	0.000297366	0.000235634	0.000140842	9.23041e-05	>.999
TG	0.00131731	0.000642972	0.00101614	0.000222091	>.999
AC	0.00012999	8.64019e-05	4.08415e-05	1.19174e-05	>.999
Sulfatides	0.000101684	9.85843e-05	3.11791e-05	2.59225e-05	>.999
LacCer	0.000120027	7.03795e-05	6.31747e-05	3.58899e-05	>.999
GM3	7.48213e-05	4.44369e-05	5.89463e-05	2.89173e-05	>.999
GB3	5.2779e-05	1.92813e-05	2.71669e-05	1.00387e-05	>.999
LIPID SPECIES
FREE CHOLESTEROL
FC	0.0426728	0.0325873	0.014678	0.011724	0.475
PHOSPHATIDYLCHOLINE
PC 30:0	5.57456	4.44269	3.0029	2.35553	>0.9999
PC 32:0	31.3346	23.9733	11.5261	6.87986	<0.0001
PC 32:1	15.1587	10.8654	6.66946	1.69034	0.1145
PC 34:0	2.45049	2.02689	1.07159	0.667515	>0.9999
PC 34:1	8.54108	6.25837	4.05916	1.46383	0.971
PC 34:2	7.81752	6.02578	2.97085	0.953312	0.9988
PC 36:0	0.596249	0.473654	0.346205	0.236158	>0.9999
PC 36:1	1.25348	1.07692	0.748683	0.459817	>0.9999
PC 36:2	2.79529	2.04743	1.46096	0.554901	>0.9999
PC 36:3	2.02021	1.44406	1.26635	0.37291	>0.9999
PC 36:4	5.94733	4.05992	3.58491	1.3636	0.9975
PC 38:0	0.279477	0.222318	0.201221	0.0597219	>0.9999
PC 38:1	0.10192	0.0806421	0.0464055	0.0353001	>0.9999
PC 38:2	0.261047	0.205747	0.137612	0.0660208	>0.9999
PC 38:3	0.725134	0.590219	0.375728	0.209413	>0.9999
PC 38:4	2.56421	2.01833	1.3051	0.826324	>0.9999
PC 38:5	1.57134	1.13255	0.953959	0.318716	>0.9999
PC 38:6	2.7828	1.97578	1.44264	0.342663	>0.9999
PC 40:4	0.251229	0.197844	0.141948	0.066097	>0.9999
PC 40:5	0.448662	0.355843	0.321969	0.176057	>0.9999
PC 40:6	0.847356	0.640608	0.576361	0.128781	>0.9999
PC 40:7	0.212406	0.120329	0.131793	0.0212649	>0.9999
PC 42:5	0.0732113	0.0573274	0.0353713	0.022765	>0.9999
PC 42:6	0.0504675	0.0371969	0.0298471	0.0142553	>0.9999
PC 42:7	0.042193	0.0291397	0.0300557	0.0151069	>0.9999
ETHER PHOSPHATIDYLCHOLINE
PCe 30:0	0.159171	0.136779	0.0623022	0.045616	>0.9999
PCe 32:0	1.39661	1.12273	0.663333	0.397157	0.9417
PCe 32:1	0.694657	0.594975	0.260635	0.326438	>0.9999
PCe 34:0	0.372354	0.305481	0.164411	0.132598	>0.9999
PCe 34:1	1.08988	0.756324	0.702137	0.250542	0.7243
PCe 34:2	0.62777	0.485723	0.481039	0.16256	>0.9999
PCe 36:0	0.072902	0.0559969	0.0345662	0.0228065	>0.9999
PCe 36:1	0.1771	0.174645	0.11622	0.0800915	>0.9999
PCe 36:2	0.270684	0.22058	0.225048	0.060922	>0.9999
PCe 36:3	0.383235	0.302801	0.265563	0.169812	>0.9999
PCe 36:4	1.33009	1.11264	0.927214	0.547847	0.9963
PCe 38:0	0.161572	0.103048	0.0916107	0.0424865	>0.9999
PCe 38:1	0.0377466	0.0358233	0.0246418	0.0231039	>0.9999
PCe 38:2	0.0762788	0.0560186	0.035394	0.0223572	>0.9999
PCe 38:3	0.156436	0.143572	0.107306	0.0678969	>0.9999
PCe 38:4	0.537015	0.452223	0.465843	0.151481	>0.9999
PCe 38:5	0.723427	0.568702	0.526659	0.197273	>0.9999
PCe 38:6	0.508528	0.394121	0.313914	0.182749	>0.9999
PCe 40:4	0.142991	0.095973	0.0791986	0.0201926	>0.9999
PCe 40:5	0.153699	0.131075	0.107483	0.0314122	>0.9999
PCe 40:6	0.154503	0.118782	0.101874	0.0423928	>0.9999
PCe 40:7	0.290592	0.232062	0.199489	0.0736504	>0.9999
PCe 42:5	0.0380195	0.0208738	0.028651	0.013312	>0.9999
PCe 42:6	0.0358496	0.0273664	0.0281431	0.00876975	>0.9999
PCe 42:7	0.0380924	0.0366682	0.019442	0.00720996	>0.9999
PHOSPHATIDYLETHANOLAMINE
PE 30:0	0.171957	0.0809853	0.148379	0.0750984	>0.9999
PE 32:0	0.215575	0.094122	0.143867	0.0582566	>0.9999
PE 32:1	0.666798	0.300413	0.366488	0.147963	>0.9999
PE 34:0	0.132277	0.0828965	0.0998478	0.04728	>0.9999
PE 34:1	1.11428	0.553752	0.782469	0.255968	0.9945
PE 34:2	1.3422	0.823811	0.748034	0.252767	0.9981
PE 36:0	5.53537	3.29558	3.35884	1.12749	<0.0001
PE 36:1	0.594665	0.51227	0.304802	0.219464	>0.9999
PE 36:2	1.08514	0.630234	0.699944	0.281118	0.9997
PE 36:3	0.616053	0.342764	0.446576	0.075423	>0.9999
PE 36:4	1.76411	0.984743	1.11222	0.406378	0.8491
PE 38:0	1.67352	1.06667	1.02203	0.586451	0.9857
PE 38:1	1.31074	0.847458	0.47395	0.196814	0.9996
PE 38:3	0.466058	0.238672	0.264927	0.0924866	>0.9999
PE 38:4	2.69003	1.68958	1.5547	0.641517	0.4409
PE 38:5	0.786068	0.645555	0.477365	0.294864	>0.9999
PE 38:6	0.944604	0.755511	0.539453	0.148972	>0.9999
PE 40:4	0.344461	0.298492	0.262775	0.228978	>0.9999
PE 40:5	0.431141	0.335761	0.409609	0.113547	>0.9999
PE 40:6	0.946158	0.661188	0.442751	0.0997583	>0.9999
PE 40:7	0.460023	0.214592	0.153755	0.0732595	>0.9999
PE 42:5	0.265028	0.212571	0.131663	0.12548	>0.9999
PLASMALOGEN PHOSPHATIDYLETHANOLAMINE
PEp 32:0	0.112471	0.0553096	0.0720459	0.0213612	>0.9999
PEp 32:1	0.314443	0.169733	0.128516	0.0844821	>0.9999
PEp 34:0	0.376521	0.255503	0.260117	0.0988971	>0.9999
PEp 34:1	0.892454	0.694761	0.819028	0.400434	>0.9999
PEp 34:2	0.605473	0.35406	0.302139	0.0713326	>0.9999
PEp 36:0	0.336412	0.214699	0.179162	0.127504	>0.9999
PEp 36:1	0.283573	0.227275	0.167896	0.13378	>0.9999
PEp 36:2	0.40986	0.25271	0.33842	0.148903	>0.9999
PEp 36:3	0.686936	0.47514	0.459832	0.165243	>0.9999
PEp 36:4	4.67154	3.03387	2.84739	1.16653	0.0304
PEp 38:2	0.234564	0.1458	0.167186	0.0609016	>0.9999
PEp 38:3	0.220959	0.11398	0.112978	0.0549027	>0.9999
PEp 38:4	2.39735	1.44173	1.17676	0.602339	0.7458
PEp 38:5	1.39502	1.17197	0.888719	0.764356	>0.9999
PEp 38:6	5.59882	3.30254	3.38006	1.1239	0.0002
PEp 40:4	0.384894	0.298857	0.24061	0.11424	>0.9999
PEp 40:5	0.382316	0.260272	0.183518	0.183795	>0.9999
PEp 40:6	1.69034	1.06295	0.99118	0.591932	0.9953
PEp 40:7	1.24664	0.826591	0.462251	0.252759	>0.9999
PEp 42:5	0.323812	0.198742	0.241355	0.0925583	>0.9999
PEp 42:6	0.245296	0.189351	0.0691801	0.10988	>0.9999
PEp 42:7	0.240591	0.106607	0.226062	0.0883721	>0.9999
PHOSPHATIDYLSERINE
PS 32:0	0.0511454	0.0370986	0.0259328	0.0266461	>0.9999
PS 32:1	0.0369555	0.02439	0.0243068	0.00838844	>0.9999
PS 34:0	0.149352	0.0847899	0.117291	0.0652989	>0.9999
PS 34:1	0.412275	0.276886	0.242611	0.174311	>0.9999
PS 34:2	0.0953657	0.056078	0.0550243	0.0233213	>0.9999
PS 36:0	0.240303	0.159821	0.139422	0.103338	>0.9999
PS 36:1	2.05432	1.42784	1.08316	0.97583	0.1759
PS 36:2	1.03263	0.651613	0.554505	0.394661	0.9308
PS 36:3	0.0732323	0.0535238	0.0511836	0.033578	>0.9999
PS 36:4	0.112103	0.052424	0.0777839	0.0197711	>0.9999
PS 38:0	0.0208742	0.0129699	0.0142357	0.0137283	>0.9999
PS 38:1	0.135926	0.0958001	0.0689071	0.066879	>0.9999
PS 38:2	0.230671	0.163042	0.133592	0.130557	>0.9999
PS 38:3	0.893286	0.539066	0.55133	0.362951	0.9665
PS 38:4	1.69794	0.919686	1.10119	0.526213	0.0246
PS 38:5	0.135705	0.0738002	0.0791153	0.0384441	>0.9999
PS 38:6	0.113663	0.0522112	0.0941004	0.0208179	>0.9999
PS 40:4	1.04709	0.653783	0.741715	0.492635	0.9079
PS 40:5	1.17347	0.744323	0.666506	0.442152	0.817
PS 40:6	1.67201	0.904616	0.870761	0.491176	0.0288
PS 40:7	0.0521933	0.0262798	0.0353485	0.0179047	>0.9999
PS 42:5	0.0590278	0.0357551	0.0294103	0.0180022	>0.9999
PS 42:6	0.0461206	0.0286436	0.0176569	0.0102565	>0.9999
PS 42:7	0.0178175	0.0127391	0.0123534	0.00486176	>0.9999
PHOSPHATIDYLINOSITOL
PI 30:0	0.0219368	0.0250345	0.0162094	0.0119015	>0.9999
PI 32:0	0.0205334	0.00774301	0.0107668	0.00429793	>0.9999
PI 32:1	0.036825	0.0106531	0.0430725	0.00258971	>0.9999
PI 34:0	0.0334642	0.0163045	0.0286284	0.00904517	>0.9999
PI 34:1	0.213115	0.14556	0.131781	0.0784969	>0.9999
PI 34:2	0.287933	0.191321	0.145575	0.117211	>0.9999
PI 36:0	0.0299799	0.0155731	0.0218175	0.0146777	>0.9999
PI 36:1	0.172562	0.104591	0.156763	0.0331928	>0.9999
PI 36:2	0.46662	0.235853	0.321858	0.138033	0.9988
PI 36:3	0.376005	0.195482	0.291922	0.109113	>0.9999
PI 36:4	0.949571	0.472896	0.750804	0.231413	0.384
PI 38:0	0.00627763	0.00200588	0.00652179	0.00155858	>0.9999
PI 38:1	0.0166248	0.00637562	0.0104588	0.00407358	>0.9999
PI 38:2	0.0527229	0.0331045	0.0367297	0.015816	>0.9999
PI 38:3	0.523308	0.392039	0.265574	0.110667	>0.9999
PI 38:4	3.01778	2.30147	1.62077	0.954115	0.0136
PI 38:5	0.496293	0.351729	0.315769	0.126948	>0.9999
PI 38:6	0.396745	0.245041	0.222983	0.116525	>0.9999
PI 40:4	0.151083	0.0983902	0.0903639	0.0533038	>0.9999
PI 40:5	0.203839	0.145537	0.113339	0.0717904	>0.9999
PI 40:6	0.29306	0.175246	0.147186	0.0725902	>0.9999
PI 40:7	0.039637	0.0234203	0.0241167	0.0139594	>0.9999
PHOSPHATIDYLGLYCEROL
PG 30:0	0.0536006	0.0348313	0.0300257	0.0185133	>.999
PG 32:0	0.00647307	0.00402164	0.00249919	0.0010238	>.999
PG 32:1	0.313791	0.153934	0.174604	0.0521195	0.845
PG 34:0	0.0861007	0.0475025	0.0598869	0.0211284	>.999
PG 34:1	0.985513	0.546307	0.662294	0.246461	<.001
PG 34:2	0.930173	0.525763	0.49586	0.173727	<.001
PG 36:0	0.00669268	0.00524417	0.00301987	0.00262195	>.999
PG 36:1	0.0669481	0.0451729	0.0395945	0.0188274	>.999
PG 36:2	0.109609	0.0673035	0.0853174	0.0274197	>.999
PG 36:3	0.0358367	0.0210633	0.0216937	0.0151024	>.999
PG 36:4	0.274702	0.155522	0.201013	0.0637547	0.991
PG 38:1	0.00776461	0.00278903	0.00271387	0.00171806	>.999
PG 38:4	0.0567154	0.0332046	0.046563	0.0108805	>.999
PG 38:5	0.134845	0.0752341	0.0948947	0.0417471	>.999
PG 38:6	0.325737	0.157567	0.200568	0.064667	0.782
PG 40:4	0.00384327	0.00398799	0.0018029	0.00147929	>.999
PG 40:5	0.00887918	0.00587195	0.00630308	0.00259407	>.999
PG 40:6	0.025462	0.0144537	0.015153	0.00451337	>.999
PG 40:7	0.00896564	0.0058822	0.00366115	0.00257853	>.999
PG 42:5	0.00655687	0.00369401	0.00388295	0.000818754	>.999
PG 42:6	0.00871511	0.00602117	0.00408967	0.00173204	>.999
PG 42:7	0.00187888	0.0015496	0.000672663	0.000604959	>.999
PHOSPHATIDIC ACID
PA 30:0	0.100433	0.0816178	0.0518582	0.0236225	0.7498
PA 32:0	0.0496548	0.0376424	0.0246742	0.0306833	0.9972
PA 32:1	0.0386692	0.0259081	0.0207819	0.0190634	0.9938
PA 34:0	0.00960485	0.00962758	0.0050653	0.00450291	>0.9999
PA 34:1	0.046868	0.0328353	0.025202	0.0266854	0.9806
PA 34:2	0.0314845	0.028166	0.0167142	0.0219634	>0.9999
PA 36:1	0.035186	0.0331162	0.0136445	0.00965547	>0.9999
PA 36:2	0.0221762	0.019358	0.0108022	0.0148887	>0.9999
PA 36:3	0.0143705	0.00960446	0.00761123	0.00666362	>0.9999
PA 36:4	0.0269475	0.0200385	0.0175821	0.0131187	>0.9999
PA 38:0	0.010428	0.0107199	0.00516227	0.00615443	>0.9999
PA 38:1	0.00704681	0.00469476	0.00301612	0.000592513	>0.9999
PA 38:2	0.00523896	0.00889843	0.00319423	0.00557095	>0.9999
PA 38:3	0.0136504	0.0144019	0.00867339	0.0067478	>0.9999
PA 38:4	0.0517603	0.0402242	0.0398143	0.0325492	0.9984
PA 38:5	0.0146543	0.0116204	0.00919395	0.00428614	>0.9999
PA 38:6	0.0144911	0.00881022	0.00885419	0.00497065	>0.9999
PA 40:5	0.0153793	0.0111186	0.0105514	0.00740332	>0.9999
PA 40:6	0.0246184	0.018877	0.0137662	0.00528113	>0.9999
PA 40:7	0.00800561	0.00955977	0.004563	0.00237653	>0.9999
PA 42:5	0.00987541	0.0112162	0.00487104	0.00538474	>0.9999
PA 42:6	0.0222529	0.0134399	0.00581654	0.00306498	>0.9999
PA 42:7	0.00618839	0.00770591	0.0021607	0.00126527	>0.9999
BMP
BMP 30:0	0.00118976	0.000999185	0.000294101	0.000468504	>0.9999
BMP 32:1	0.00712136	0.00474204	0.00277489	0.00287174	>0.9999
BMP 34:0	0.00804642	0.00639954	0.00369898	0.00392478	>0.9999
BMP 34:1	0.0353391	0.0259987	0.020081	0.0200149	0.9993
BMP 34:2	0.0222656	0.0174903	0.00786764	0.0122197	>0.9999
BMP 36:0	0.00242963	0.0018241	0.00123287	0.00165308	>0.9999
BMP 36:1	0.00957104	0.00799975	0.00566765	0.00549238	>0.9999
BMP 36:2	0.0691936	0.0563297	0.0469698	0.0481319	0.962
BMP 36:3	0.00541982	0.00366193	0.00261193	0.002268	>0.9999
BMP 36:4	0.016196	0.0104376	0.00973911	0.00669582	>0.9999
BMP 38:2	0.000893512	0.001045	0.000682468	0.000791614	>0.9999
BMP 38:3	0.00257764	0.00189718	0.00172053	0.00118759	>0.9999
BMP 38:4	0.00486347	0.004474	0.00293531	0.00231163	>0.9999
BMP 38:5	0.0104968	0.00724857	0.00649467	0.00463796	>0.9999
BMP 38:6	0.0353563	0.0199852	0.0197057	0.0120644	0.8274
BMP 40:4	0.00131561	0.00117437	0.000883589	0.000379094	>0.9999
BMP 40:5	0.00380042	0.00233856	0.0018957	0.00051845	>0.9999
BMP 40:6	0.0130183	0.00771259	0.00746089	0.00451193	>0.9999
BMP 40:7	0.0671891	0.0434118	0.044218	0.029769	0.1326
BMP 42:5	0.00159095	0.00101268	0.00045528	0.000701305	>0.9999
BMP 42:6	0.0016605	0.00120449	0.00102843	0.000453023	>0.9999
BMP 42:7	0.000890121	0.000752456	0.000535465	0.000413395	>0.9999
ACYL PHOSPHATIDYLGLYCEROL
AcylPG 16:0-34:0	0.00199379	0.00139246	0.00177499	0.000875349	0.9984
AcylPG 16:0-34:1	0.00412889	0.00438094	0.00345092	0.00384502	>0.9999
AcylPG 16:0-34:2	0.00319306	0.00241693	0.000979467	0.00168218	0.9906
AcylPG 16:0-36:1	0.00135714	0.0018022	0.000711464	0.0016623	0.9997
AcylPG 16:0-36:2	0.00321992	0.00341705	0.00129912	0.00228291	>0.9999
AcylPG 16:0-36:3	0.00196603	0.00171481	0.000597333	0.00105015	>0.9999
AcylPG 16:0-36:4	0.00223133	0.00145755	0.00112643	0.000445353	0.9887
LYSOPHOSPHOLIPID
LPC 16:0	0.319817	0.432211	0.149376	0.39152	0.4045
LPC 16:1	0.0570063	0.0556027	0.0191645	0.057464	>0.9999
LPC 18:0	0.115894	0.130658	0.0600019	0.0930716	>0.9999
LPC 18:1	0.0469129	0.0576419	0.0227736	0.0363521	>0.9999
LPC 20:0	0.00960638	0.00570768	0.00331809	0.00575159	>0.9999
LPC 20:1	0.0197686	0.0234392	0.0137519	0.0201162	>0.9999
LPC 20:2	0.0201383	0.0139982	0.011976	0.0141582	>0.9999
LPC 20:3	0.0148769	0.013752	0.00968062	0.0148528	>0.9999
LPC 20:4	0.0611647	0.0764879	0.0359311	0.0591981	>0.9999
LPCe 16:0	0.0121669	0.00899002	0.00846848	0.00611896	0.9994
LPCe 16:1	0.0122115	0.0203348	0.00751569	0.0210328	0.8804
LPCe 18:0	0.00927092	0.0111438	0.00431933	0.0116911	>0.9999
LPCe 18:1	0.013177	0.0140622	0.00962757	0.015341	>0.9999
LPCe 20:0	0.0096002	0.0159533	0.00657975	0.0186404	0.9445
LPCe 20:1	0.00929408	0.00902753	0.00471744	0.00630637	>0.9999
LPCe 20:2	0.0137801	0.0124267	0.0112975	0.00730041	>0.9999
LPCe 20:3	0.0135811	0.0152824	0.0138197	0.0042939	>0.9999
LPE 16:0	0.353004	0.197907	0.208167	0.0631249	0.5661
LPE 16:1	0.166262	0.0953899	0.0899873	0.0337776	0.9844
LPE 18:0	0.705344	0.472191	0.366912	0.15452	0.1641
LPE 18:1	0.193498	0.123516	0.110588	0.0740079	0.9826
LPE 20:3	0.187626	0.0933001	0.102737	0.043488	0.9466
LPE 20:4	0.404194	0.353031	0.253464	0.116392	0.9967
LPEp 16:0	0.1024	0.1603	0.0667112	0.0861107	0.217264
LPI 16:0	0.0295898	0.0211988	0.0223883	0.0102261	0.9976
LPI 16:1	0.0152781	0.00566247	0.00845393	0.00319823	0.9971
LPI 18:0	0.071894	0.0491206	0.0677467	0.025327	0.738
LPI 18:1	0.0173341	0.0118627	0.00962177	0.00643972	0.9998
LPI 20:3	0.0105794	0.00674012	0.008081	0.00597631	>0.9999
LPI 20:4	0.0911601	0.0538159	0.0512319	0.0180568	0.2065
LPS 18:0	0.13585	0.0936566	0.0972176	0.0368721	0.311
LPS 18:1	0.0584491	0.038835	0.0177865	0.0197088	0.9106
LPS 20:4	0.0225976	0.0134134	0.0115303	0.00598618	0.9925
LPS 24:0	0.0151164	0.0141662	0.00704848	0.00468789	>0.9999
CERAMIDE
Cer d18:1/16:0	0.31414	0.21688	0.19062	0.087845	0.0908
Cer d18:1/16:1	0.186496	0.137921	0.0721707	0.0355935	0.9073
Cer d18:1/18:0	0.0397849	0.02691	0.0194117	0.00763405	>0.9999
Cer d18:1/18:1	0.00227254	0.00152872	0.000616751	0.00039265	>0.9999
Cer d18:1/20:0	0.0158518	0.0126494	0.00926164	0.00400292	>0.9999
Cer d18:1/20:1	0.00106299	0.000750812	0.00055517	0.000520963	>0.9999
Cer d18:1/22:0	0.0476837	0.0353949	0.0295171	0.0129958	>0.9999
Cer d18:1/22:1	0.0108781	0.00778659	0.00271777	0.00135285	>0.9999
Cer d18:1/24:0	0.180692	0.126973	0.12641	0.0381502	0.8323
Cer d18:1/24:1	0.147153	0.10923	0.0919909	0.0410715	0.9847
Cer d18:1/26:0	0.0136146	0.00968559	0.00359826	0.00269467	>0.9999
Cer d18:1/26:1	0.00446435	0.00303582	0.00151754	0.00108327	>0.9999
MhCERAMIDE
MhCer d18:0/16:1	0.00322	0.00203096	0.00128917	0.00203096	>0.9999
MhCer d18:0/18:0	0.00221598	0.00142218	0.00103206	0.00142218	>0.9999
MhCer d18:0/18:1	0.00482602	0.00318614	0.00206213	0.00318614	>0.9999
MhCer d18:0/20:0	0.00398116	0.00209357	0.00205879	0.00209357	>0.9999
MhCer d18:0/20:1	0.000719568	0.000732481	0.000333216	0.000732481	>0.9999
MhCer d18:0/22:0	0.00484181	0.00308404	0.00198506	0.00308404	>0.9999
MhCer d18:0/22:1	0.00164062	0.00119572	0.00068608	0.00119572	>0.9999
MhCer d18:0/24:0	0.00549581	0.00430909	0.00356702	0.00430909	>0.9999
MhCer d18:0/24:1	0.00443168	0.00378822	0.00234872	0.00378822	>0.9999
MhCer d18:0/26:0	0.00125284	0.00106048	0.000366141	0.00106048	>0.9999
MhCer d18:0/26:1	0.000530354	0.000418984	0.000244305	0.000418984	>0.9999
MhCer d18:1/16:0	0.137605	0.118397	0.10397	0.118397	>0.9999
MhCer d18:1/16:1	0.00288506	0.0021219	0.0010507	0.0021219	>0.9999
MhCer d18:1/18:0	0.0225023	0.0194855	0.00775682	0.0194855	>0.9999
MhCer d18:1/18:1	0.165404	0.126443	0.0626969	0.126443	0.7593
MhCer d18:1/20:0	0.0530893	0.0433041	0.0167458	0.0433041	>0.9999
MhCer d18:1/20:1	0.00687137	0.00526888	0.00248996	0.00526888	>0.9999
MhCer d18:1/22:0	0.147641	0.119013	0.0500648	0.119013	0.9847
MhCer d18:1/22:1	0.00824844	0.00749909	0.00206766	0.00749909	>0.9999
MhCer d18:1/24:0	0.17995	0.146125	0.134372	0.146125	0.9163
MhCer d18:1/24:1	0.098354	0.0856041	0.0711121	0.0856041	>0.9999
MhCer d18:1/26:0	0.026945	0.0203225	0.00885567	0.0203225	>0.9999
MhCer d18:1/26:1	0.0029227	0.00242103	0.000856622	0.00242103	>0.9999
dhCERAMIDE
dhCer d18:0/16:0	0.0105177	0.00679446	0.00574735	0.00268284	0.021
dhCer d18:0/16:1	0.00362499	0.00318813	0.00165767	0.00139551	>0.9999
dhCer d18:0/20:0	0.000660406	0.000458793	0.000321294	0.000305531	>0.9999
dhCer d18:0/22:0	0.00165277	0.00115683	0.000854978	0.000594473	>0.9999
dhCer d18:0/22:1	0.000637152	0.000313359	0.000383375	0.000175511	>0.9999
dhCer d18:0/24:0	0.00415672	0.00308702	0.0030427	0.000705283	0.9844
dhCer d18:0/24:1	0.00370057	0.00279043	0.00185816	0.00125142	0.995
dhCer d18:0/26:0	0.000602641	0.00129406	0.000263143	0.00125774	0.9994
dhCer d18:0/26:1	0.000948917	0.0011277	0.000599627	0.000633858	>0.9999
SPHINGOMYELIN
SM d18:1/16:0	11.611	9.04281	6.42382	4.86767	0.2505
SM d18:1/16:1	0.204591	0.139709	0.103865	0.0718631	>0.9999
SM d18:1/18:0	1.07545	0.881653	0.469734	0.488774	>0.9999
SM d18:1/18:1	0.0490872	0.0450901	0.0151164	0.038199	>0.9999
SM d18:1/20:0	0.750888	0.596489	0.343152	0.301167	>0.9999
SM d18:1/20:1	0.0548587	0.048365	0.0297225	0.0307484	>0.9999
SM d18:1/22:0	2.18137	1.51606	1.17821	0.910467	>0.9999
SM d18:1/22:1	0.270531	0.176575	0.172112	0.107038	>0.9999
SM d18:1/24:0	4.89979	3.37528	2.49128	1.29645	0.9028
SM d18:1/24:1	4.06548	2.99896	2.24308	1.43212	0.9936
SM d18:1/26:0	0.112509	0.0622852	0.0640562	0.0290137	>0.9999
SM d18:1/26:1	0.0604718	0.0371132	0.0305134	0.0142808	>0.9999
dhSPHINGOMYELIN
dhSM d18:0/16:0	0.28351	0.193827	0.176385	0.0823481	0.1999
dhSM d18:0/18:0	0.0460496	0.0361523	0.0201945	0.0137733	>0.9999
dhSM d18:0/18:1	0.00350504	0.00385309	0.00271514	0.00182051	>0.9999
dhSM d18:0/20:0	0.0237009	0.0212025	0.019574	0.00665687	>0.9999
dhSM d18:0/22:0	0.0449662	0.0221479	0.0422028	0.011457	0.9988
dhSM d18:0/22:1	0.0185852	0.0151098	0.0133204	0.00834332	>0.9999
dhSM d18:0/24:0	0.0544979	0.0297344	0.029225	0.00176261	0.9979
dhSM d18:0/24:1	0.242132	0.153069	0.141141	0.0620511	0.2068
CHOLESTEROL ESTER
CE 16:0	0.335331	0.658863	0.183277	0.550377	>0.9999
CE 16:1	0.187723	0.336493	0.106645	0.300284	>0.9999
CE 18:0	0.181176	0.179128	0.079567	0.156544	>0.9999
CE 18:1	0.554855	1.55268	0.385586	1.24176	0.2469
CE 18:2	1.50199	1.8938	0.445285	1.30457	0.9992
CE 20:0	0.0245063	0.0213461	0.025394	0.0176179	>0.9999
CE 20:1	0.0360591	0.100645	0.0206778	0.0823124	>0.9999
CE 20:2	0.101496	0.345682	0.0624018	0.314249	>0.9999
CE 20:3	0.473491	1.71576	0.200495	1.56198	0.0496
CE 20:4	1.2341	3.05974	0.373991	2.67919	0.0003
CE 22:2	0.132141	0.183641	0.0698061	0.15013	>0.9999
CE 22:3	0.118486	0.125658	0.113748	0.0670313	>0.9999
CE 22:4	0.257356	0.788668	0.0917219	0.743431	0.9769
CE 22:5	0.324324	1.13124	0.12122	1.12154	0.5953
CE 22:6	0.636115	1.28861	0.202901	1.17974	0.8748
CE 24:5	0.0165175	0.0447212	0.011655	0.0332307	>0.9999
CE 24:6	0.0289519	0.0491844	0.0101667	0.0253049	>0.9999
MONOACYLGLYCEROL
MG 16:0	0.0843459	0.0873832	0.045005	0.0357383	>0.9999
MG 16:1	0.0714562	0.12561	0.0548838	0.124929	0.8568
MG 18:0	0.226481	0.131389	0.0870682	0.0939805	0.1223
MG 18:1	0.057366	0.0407416	0.0489455	0.046669	>0.9999
MG 18:2	0.129436	0.110258	0.0659146	0.03562	>0.9999
MG 18:3	0.174448	0.122724	0.111666	0.0778457	0.8919
MG 20:0	0.0800364	0.0620758	0.0311253	0.0184151	>0.9999
MG 20:1	0.0466829	0.0501161	0.04173	0.0272486	>0.9999
MG 20:2	0.132259	0.122289	0.0607669	0.0438858	>0.9999
MG 20:3	0.10084	0.128166	0.0645651	0.0639222	0.9996
MG 22:0	0.078163	0.0552409	0.0389244	0.021353	>0.9999
MG 22:1	0.0811419	0.0404057	0.0399398	0.0309562	0.9816
MG 22:2	0.109296	0.104907	0.0559165	0.0951633	>0.9999
DIACYLGLYCEROL
DG 30:0/14:0	0.00856088	0.00683283	0.00520416	0.00394089	>0.9999
DG 30:1/14:0	0.00212119	0.00153833	0.000994467	0.000587753	>0.9999
DG 32:0/16:0	0.119674	0.0947672	0.0653597	0.0415955	0.0174
DG 32:1/16:0	0.017302	0.0111149	0.0104658	0.00457509	>0.9999
DG 32:2/16:1	0.00526828	0.00344242	0.0022545	0.000808507	>0.9999
DG 34:0/16:0	0.0155722	0.0123527	0.00625719	0.00522262	>0.9999
DG 34:1/16:0	0.0348881	0.0297126	0.0218411	0.0151785	>0.9999
DG 34:2/16:0	0.0243296	0.0181905	0.0124215	0.00641475	>0.9999
DG 34:2/16:1	0.00317025	0.00195745	0.00250603	0.000599709	>0.9999
DG 36:0/18:0	0.0248495	0.0184889	0.0117687	0.00507519	>0.9999
DG 36:1/18:0	0.00402671	0.00397342	0.00292	0.00253464	>0.9999
DG 36:2/18:0	0.00684771	0.00679945	0.00337033	0.00343976	>0.9999
DG 36:2/18:1	0.0105034	0.00878332	0.00770735	0.00467158	>0.9999
DG 36:3/18:1	0.00560065	0.00409235	0.00332348	0.00152631	>0.9999
DG 36:4/18:0	0.000251018	0.000393747	0.000101337	8.12025e-05	>0.9999
DG 38:2/18:0	0.000745132	0.000653666	0.000389582	0.000263144	>0.9999
DG 38:2/18:1	0.000379961	0.00036615	0.00018679	0.000149108	>0.9999
DG 38:3/18:0	0.0042261	0.00366761	0.00141801	0.00117818	>0.9999
DG 38:3/18:1	0.000534439	0.000509889	0.000580816	0.000374798	>0.9999
DG 38:4/18:0	0.0045485	0.00405529	0.00258762	0.00271489	>0.9999
DG 38:4/18:1	0.000907764	0.000796696	0.000678478	0.00042769	>0.9999
DG 40:4/18:0	0.00075495	0.000859216	0.000438381	0.000434467	>0.9999
DG 40:4/18:1	0.000179452	0.00024144	8.29956e-05	0.000172983	>0.9999
DG 40:5/18:0	0.000733594	0.000801505	0.000592826	0.000572156	>0.9999
DG 40:5/18:1	0.000248587	0.000214616	0.000178355	0.000163994	>0.9999
DG 40:6/18:0	0.000840058	0.000720144	0.000374775	0.00028901	>0.9999
DG 40:6/18:1	0.000373811	0.000386412	0.000228406	0.000207013	>0.9999
TRIACYLGLYCEROL
TG 48:0/16:0	0.210417	0.125852	0.13606	0.0563931	0.0729
TG 48:1/16:0	0.113167	0.0589054	0.0786138	0.0117289	0.84
TG 50:0/16:0	0.0560004	0.039015	0.0330491	0.0164442	>0.9999
TG 50:1/16:1	0.0155683	0.00759547	0.00938532	0.00237254	>0.9999
TG 50:2/16:1	0.0657706	0.0298041	0.0565115	0.0111782	0.9997
TG 50:3/16:1	0.140005	0.0492698	0.14264	0.013569	0.0342
TG 52:0/18:0	0.017674	0.0106151	0.00487089	0.00620346	>0.9999
TG 52:1/18:0	0.0295441	0.02225	0.0206264	0.0112158	>0.9999
TG 52:2/18:0	0.0234607	0.0152078	0.0189265	0.00764905	>0.9999
TG 52:3/18:1	0.199124	0.0672471	0.228956	0.0224879	<0.0001
TG 52:4/18:1	0.0434126	0.0153272	0.0567991	0.00776391	>0.9999
TG 52:5/18:1	0.00453933	0.00149342	0.00374906	0.00163337	>0.9999
TG 52:5/20:4	0.0124352	0.00376107	0.00963828	0.00276423	>0.9999
TG 54:0/18:0	0.0144952	0.0196665	0.0184318	0.00592041	>0.9999
TG 54:1/18:0	0.0068861	0.00517211	0.00471281	0.0032954	>0.9999
TG 54:2/18:0	0.0155114	0.0123351	0.0112962	0.00756096	>0.9999
TG 54:3/18:0	0.0245625	0.0137019	0.0185033	0.00888239	>0.9999
TG 54:4/18:1	0.120753	0.0385576	0.146437	0.0185502	0.0959
TG 54:4/20:4	0.0103913	0.00939411	0.00804726	0.00448103	>0.9999
TG 54:5/18:1	0.0424966	0.0126238	0.0502652	0.00319929	>0.9999
TG 54:5/20:4	0.0200571	0.0106193	0.0188917	0.00867155	>0.9999
TG 54:6/18:1	0.00915324	0.00211336	0.0104909	0.00123707	>0.9999
TG 54:6/20:4	0.0197112	0.007229	0.0143932	0.00352029	>0.9999
TG 54:7/18:1	0.00227959	0.00118388	0.000973835	0.000287927	>0.9999
TG 54:7/20:4	0.00404704	0.00273427	0.00269174	0.00141117	>0.9999
TG 56:3/18:1	0.00467407	0.00495209	0.00353616	0.00286985	>0.9999
TG 56:4/18:1	0.008763	0.00787819	0.00755595	0.00614621	>0.9999
TG 56:4/20:4	0.00507061	0.00446234	0.00314162	0.00150934	>0.9999
TG 56:5/18:1	0.0101686	0.00795941	0.00892273	0.00424685	>0.9999
TG 56:5/20:4	0.010268	0.00860137	0.00672882	0.00473888	>0.9999
TG 56:6/20:4	0.00986095	0.00831518	0.00807781	0.00469283	>0.9999
TG 56:7/20:4	0.00967187	0.00508133	0.00466704	0.00253909	>0.9999
TG 56:8/20:4	0.0105354	0.00395221	0.00614847	0.00320897	>0.9999
TG 56:9/20:4	0.00162133	0.00154758	0.000679465	0.000559682	>0.9999
TG 58:5/20:4	0.00126569	0.00177057	0.00127627	0.00050077	>0.9999
TG 58:6/20:4	0.00265412	0.00160175	0.00158241	0.00103072	>0.9999
TG 58:7/20:4	0.00306462	0.00179289	0.00208705	0.00131562	>0.9999
TG 58:8/22:6	0.00842876	0.00408287	0.00433732	0.000726026	>0.9999
TG 58:9/22:6	0.0114467	0.00285775	0.00769438	0.00136624	>0.9999
ACYL CARNITINE
AC C12:0	0.00449765	0.00254077	0.00288912	0.00195813	>.999
AC C14:0	0.00809451	0.0048386	0.00636036	0.00495267	0.994
AC C16:0	0.0249358	0.0122909	0.0159245	0.0075182	0.034
AC C18:0	0.0227026	0.0179888	0.00814865	0.00517967	0.929
AC C18:1	0.0509639	0.0330568	0.0134863	0.0079583	<.001
AC C2:0	0.0058123	0.00484787	0.00378843	0.00441908	>.999
AC C3:0	0.00722072	0.00384966	0.00352906	0.0014819	0.995
AC C6:0	0.00363596	0.00152814	0.00279431	0.000753136	>.999
AC C8:0	0.00768063	0.00653581	0.00404485	0.00243898	>.999
SULFATIDE
Sulf d18:0/16:0	0.00881429	0.0058	0.00812043	0.00414729	0.9982
Sulf d18:0/18:0	0.00628571	0.0104	0.0034983	0.00626897	0.9763
Sulf d18:0/22:0	0.0217143	0.0126	0.013853	0.00472229	0.1981
Sulf d18:0/24:0	0.00381429	0.00476	0.00226011	0.00394816	>0.9999
Sulf d18:1/16:0	0.0165714	0.0142	0.00858015	0.00637966	0.9998
Sulf d18:1/16:1	0.00371429	0.00332	0.00138013	0.0027013	>0.9999
Sulf d18:1/18:0	0.0117143	0.0116	0.00499047	0.00477493	>0.9999
Sulf d18:1/22:0	0.00628571	0.0102	0.00549892	0.00389872	0.9837
Sulf d18:1/22:1	0.0014	0.00236	0.00214476	0.00198696	>0.9999
Sulf d18:1/24:0	0.0117429	0.0142	0.0098892	0.00852643	0.9997
Sulf d18:1/24:1	0.0138571	0.0094	0.00835521	0.00829458	0.9579
GLYCOSPHINGOLIPID
LacCer d18:1/24:0	0.0624286	0.0142	0.0295852	0.0300865	0.0369
LacCer d18:1/24:1	0.0575714	0.0562	0.0346114	0.0339882	0.9967
GM3 d18:0/16:0	0.00360812	0.00222136	0.00242778	0.00222136	>0.9999
GM3 d18:0/20:0	0.00446123	0.00232219	0.00435819	0.00232219	>0.9999
GM3 d18:0/24:0	0.00385928	0.00545877	0.00593684	0.00545877	>0.9999
GM3 d18:1/16:0	0.00691886	0.00368031	0.00753453	0.00368031	0.9996
GM3 d18:1/18:0	0.00420924	0.00133765	0.00619831	0.00133765	>0.9999
GM3 d18:1/20:0	0.00770427	0.00909109	0.00587543	0.00909109	>0.9999
GM3 d18:1/22:0	0.0110727	0.00609525	0.0113641	0.00609525	0.9821
GM3 d18:1/24:0	0.0217962	0.0073676	0.0213004	0.0073676	0.1506
GM3 d18:1/24:1	0.0188478	0.0136091	0.0151093	0.0136091	0.9749
GB3 d18:1/16:0	0.03	0.0156	0.0339608	0.0124419	0.391484
