# Supplementary material for: Alveolar type 2 cell LRP1 is needed for surfactant phospholipid metabolism and pulmonary function in mice
Source: J Lipid Res. 2026 Apr 16;67(5):101042. doi: 10.1016/j.jlr.2026.101042 (PMC13191237; doi:10.1016/j.jlr.2026.101042)
Supplement: Supplemental Table S6 [file mmc6.xlsx]

## Sheet: sup.tab6 PFT  WTvs KO baseline
				Supplemental Table S6. Pulmonary function test in WT and SPC-LRP1-/- mice. p values below 0.05 are highlighted. N = 6-9/group.
				Female mice 6 month old (N=6-8)							Male mice 6 month old (N=7-9)
					WT		SPC-LRP1-/-					WT		SPC-LRP1-/-
					Average	s.d	Average	s.d	p value			Average	s.d	Average	s.d	p value
				IC (mL)	0.92	0.08	0.83	0.07	0.0637203		IC (mL)	0.883506	0.270183	0.937946	0.203471	0.664521
				Rrs (cmH2O.s/mL)	0.51	0.02	0.5	0.07	0.715961		Rrs (cmH2O.s/mL)	0.824761	0.599163	0.820453	0.511534	0.988375
				Crs (mL/cmH2O)	0.05	0.01	0.05	0.01	0.338247		Crs (mL/cmH2O)	0.0594212	0.0291196	0.0604378	0.0206602	0.939925
				Ers (cmH2O/mL)	19.13	3.99	21.32	3.92	0.325213		Ers (cmH2O/mL)	14.7434	5.23571	18.4282	6.50136	0.290114
				Rn (cmH2O.s/mL)	0.23	0.03	0.22	0.04	0.470031		Rn (cmH2O.s/mL)	0.310834	0.140077	0.30637	0.153238	0.955695
				G (cmH2O/mL)	3.54	0.96	3.75	0.61	0.621915		G (cmH2O/mL)	4.6821	3.68991	3.24677	1.14121	0.379523
				H (cmH2O/mL)	18.21	3.55	20.17	4.31	0.383317		H (cmH2O/mL)	13.7505	3.13045	16.0346	5.73547	0.411905
				Cst (mL/cmH2O)	0.08	0.01	0.07	0.01	0.0219837		Cst (mL/cmH2O)	0.0840034	0.032015	0.0841813	0.0224937	0.990235
				A (mL)	0.84	0.05	0.78	0.08	0.120509		A (mL)	0.817221	0.246966	0.850997	0.163665	0.760107
				K (/cmH2O)	0.16	0.02	0.14	0.02	0.212119		K (/cmH2O)	0.151895	0.0363009	0.155405	0.0282622	0.836368
				Area (mL.cmH2O)	2.05	0.36	1.45	0.39	0.0144502		Area (mL.cmH2O)	1.68453	0.77922	1.92168	0.668322	0.531652
				FEV0.1 (mL)	1.14	0.07	1.01	0.12	0.0371505		FEV0.1 (mL)	0.82667	0.43256	0.973682	0.375786	0.487616
				FEV0.05 (mL)	0.94	0.05	0.82	0.17	0.136208		FEV0.05 (mL)	0.558523	0.287399	0.653534	0.266397	0.509603
				FEV0.2 (mL)	1.19	0.08	1.06	0.1	0.0262125		FEV0.2 (mL)	0.921801	0.494193	0.845981	0.31994	0.799456
				FEV_PEF (mL)	0.36	0.04	0.34	0.05	0.529719		FEV_PEF (mL)	0.254824	0.145178	0.235402	0.130476	0.785725
				FVC (mL)	1.21	0.09	1.1	0.09	0.0425974		FVC (mL)	1.10898	0.456804	1.19069	0.336874	0.698275
				FEF0.1 (mL/s)	1.28	0.61	1.55	1.4	0.677214		FEF0.1 (mL/s)	2.86822	2.43993	3.38753	2.58744	0.68694
				FEF0.05 (mL/s)	9.76	3.31	7.79	1.73	0.196405		FEF0.05 (mL/s)	9.10066	6.582	10.696	7.23735	0.652045
				FEF0.2 (mL/s)	0.21	0.11	0.24	0.14	0.703509		FEF0.2 (mL/s)	0.587315	0.322033	0.460581	0.255933	0.418986
				FEF_50%FVC (mL/s)	25.11	2.52	24.69	4.1	0.830971		FEF_50%FVC (mL/s)	14.3044	10.9241	15.6299	9.8193	0.805207
				PEF (mL/s)	26.87	2.66	27.19	2.4	0.82748		PEF (mL/s)	23.6582	4.6533	19.9337	7.56606	0.264501
				TPEF (s)	0.02	0	0.03	0.01	0.208116		TPEF (s)	0.0244733	0.020339	0.019529	0.00938092	0.566164
				FEV0.1/FVC	0.94	0.03	0.91	0.05	0.279319		FEV0.1/FVC	0.709799	0.160791	0.795368	0.127795	0.269123
				FEV0.05/FEVC	0.79	0.05	0.74	0.12	0.426166		FEV0.05/FEVC	0.494137	0.134319	0.545089	0.158461	0.497517
				FEV0.2/FEVC	0.98	0.01	0.96	0.03	0.249415		FEV0.2/FEVC	0.802327	0.394801	0.821306	0.0921731	0.939187
