# Supplementary material for: Alveolar type 2 cell LRP1 is needed for surfactant phospholipid metabolism and pulmonary function in mice
Source: J Lipid Res. 2026 Apr 16;67(5):101042. doi: 10.1016/j.jlr.2026.101042 (PMC13191237; doi:10.1016/j.jlr.2026.101042)
Supplement: Supplemental Table S7 [file mmc7.xlsx]

## Sheet: Sup Tab7PFT WTvsKO smoke
				Supplemental Table S7. Pulmonary function test in WT and SPC-LRP1-/- female mice exposed to 6 months of room air or second-hand smoke. p values below 0.05 are highlighted. N = 3-4/group.
				Room air female mice (N=4)							Smoke female mice (N=3-4)
					WT		SPC-LRP1-/-		t test			WT		SPC-LRP1-/-		t test
					Average	s.d	Average	s.d	p value			Average	s.d	Average	s.d	p value
				IC (mL)	0.780435	0.0885522	0.808903	0.0874069	0.663342		IC (mL)	1.01288	0.020645	0.93137	0.0381147	0.0213345
				Rrs (cmH2O.s/mL)	0.844825	0.356153	0.977037	0.499153	0.681364		Rrs (cmH2O.s/mL)	0.396925	0.0143734	0.452548	0.0187635	0.00810537
				Crs (mL/cmH2O)	0.0389274	0.00566439	0.0358651	0.00807627	0.557523		Crs (mL/cmH2O)	0.0623245	0.00281308	0.0540199	0.00590987	0.0777216
				Ers (cmH2O/mL)	26.3387	4.16204	29.2873	7.27938	0.508223		Ers (cmH2O/mL)	16.0806	0.740463	18.6988	1.98804	0.0864281
				Rn (cmH2O.s/mL)	0.391167	0.207284	0.491596	0.317196	0.61509		Rn (cmH2O.s/mL)	0.182611	0.00256445	0.193504	0.0346004	0.618066
				G (cmH2O/mL)	5.24333	1.22692	5.38044	1.53662	0.893655		G (cmH2O/mL)	2.83591	0.0438757	3.49905	0.6317	0.136669
				H (cmH2O/mL)	23.6045	4.59154	27.7649	7.11763	0.363862		H (cmH2O/mL)	15.4251	1.31826	17.1781	1.75756	0.210033
				Cst (mL/cmH2O)	0.0644855	0.0101637	0.0591435	0.0134296	0.54925		Cst (mL/cmH2O)	0.092167	0.000692226	0.0837211	0.00540612	0.0467337
				A (mL)	0.711985	0.0916922	0.779888	0.119341	0.401626		A (mL)	0.910966	0.0101267	0.83845	0.0438007	0.0403156
				K (/cmH2O)	0.124301	0.00449749	0.13216	0.0313863	0.637712		K (/cmH2O)	0.153138	0.00605751	0.14177	0.00290567	0.0203332
				Area (mL.cmH2O)	1.72439	0.263783	4.34746	5.32238	0.362903		Area (mL.cmH2O)	1.94761	0.237547	1.43971	0.279772	0.0530542
				FEV0.1 (mL)	0.835825	0.123596	0.69385	0.365496	0.489523		FEV0.1 (mL)	1.24113	0.00700373	1.15159	0.0420018	0.0160351
				FEV0.05 (mL)	0.705215	0.168302	0.619614	0.32737	0.658263		FEV0.05 (mL)	1.06015	0.027652	0.995214	0.0278623	0.0280844
				FEV0.2 (mL)	0.926961	0.10404	0.851934	0.17702	0.492449		FEV0.2 (mL)	1.28694	0.0122543	1.18712	0.045338	0.0149987
				FEV_PEF (mL)	0.200986	0.0793354	0.205154	0.102798	0.950895		FEV_PEF (mL)	0.373563	0.00900761	0.350054	0.016328	0.0772301
				FVC (mL)	1.01614	0.0759678	1.00935	0.105721	0.920264		FVC (mL)	1.3611	0.0242368	1.25819	0.0618605	0.0439117
				FEF0.1 (mL/s)	1.5553	1.26038	1.19303	0.861891	0.6519		FEF0.1 (mL/s)	1.34802	0.414518	0.855613	0.21898	0.093868
				FEF0.05 (mL/s)	6.51632	3.38423	5.17223	2.99878	0.57389		FEF0.05 (mL/s)	8.99924	0.303224	8.80329	0.535641	0.598816
				FEF0.2 (mL/s)	0.397186	0.44115	0.679111	0.755513	0.543097		FEF0.2 (mL/s)	0.130363	0.0145771	0.153478	0.106928	0.731333
				FEF_50%FVC (mL/s)	14.0394	8.05112	13.4351	10.341	0.92952		FEF_50%FVC (mL/s)	28.148	0.800687	26.6685	1.85435	0.259375
				PEF (mL/s)	21.2178	3.33047	19.7965	5.64742	0.679745		PEF (mL/s)	29.5344	0.722849	27.823	1.3798	0.111835
				TPEF (s)	0.0154092	0.00210751	0.0331141	0.0328406	0.32327		TPEF (s)	0.0188765	0.000266168	0.0184337	0.000254151	0.0753625
				FEV0.1/FVC	0.823265	0.108278	0.672009	0.314601	0.398279		FEV0.1/FVC	0.0188765	0.012066	0.915785	0.0178246	0.766229
				FEV0.05/FEVC	6.62856	4.06737	5.10598	2.74923	0.557882		FEV0.05/FEVC	0.818686	0.012066	0.915785	0.0182719	0.000188276
				FEV0.2/FEVC	0.389594	0.433662	0.731214	0.815542	0.487404		FEV0.2/FEVC	0.955207	0.00845543	0.915785	0.0131817	0.855993
