# Supplementary material for: Alveolar type 2 cell LRP1 is needed for surfactant phospholipid metabolism and pulmonary function in mice
Source: J Lipid Res. 2026 Apr 16;67(5):101042. doi: 10.1016/j.jlr.2026.101042 (PMC13191237; doi:10.1016/j.jlr.2026.101042)
Supplement: Supplemental Table S8 [file mmc8.xlsx]

## Sheet: Sup Tab7PFT WTvsKO smoke
				Supplemental Table S8. Pulmonary function test in WT and SPC-LRP1-/- male mice exposed to 6 months of second-hand smoke. p values below 0.05 are highlighted. N = 5-9/group.
				Smoke male mice (N=5-9)
					WT		SPC-LRP1-/-
					Average	s.d	Average	s.d	p value
				IC (mL)	1.02384	0.0571069	0.998715	0.0586321	0.499
				Rrs (cmH2O.s/mL)	0.445887	0.0676564	0.46783	0.0396823	0.6481
				Crs (mL/cmH2O)	0.0612054	0.00754675	0.0590802	0.00588462	0.873
				Ers (cmH2O/mL)	16.6403	2.29535	17.0614	1.71644	0.9861
				Rn (cmH2O.s/mL)	0.233476	0.0478624	0.22188	0.0244287	0.5707
				G (cmH2O/mL)	2.99723	0.566812	3.06329	0.287295	0.9403
				H (cmH2O/mL)	16.1604	1.96959	15.5998	1.6897	0.479
				Cst (mL/cmH2O)	0.093648	0.00592015	0.0849135	0.00541309	0.0327
				A (mL)	0.954991	0.0515646	1.03638	0.249115	0.3845
				K (/cmH2O)	0.147076	0.00490357	0.14616	0.0110033	0.9796
				Area (mL.cmH2O)	1.92484	0.757211	2.15815	0.631137	0.7505
				FEV0.1 (mL)	1.23936	0.0572111	1.20621	0.0691959	0.4881
				FEV0.05 (mL)	1.05006	0.0287983	0.992823	0.0384465	0.0516
				FEV0.2 (mL)	1.28095	0.0748489	1.23268	0.117565	0.4759
				FEV_PEF (mL)	0.374342	0.0147302	0.34744	0.0196828	0.0507
				FVC (mL)	1.35122	0.0780192	1.35815	0.104119	0.912
				FEF0.1 (mL/s)	1.20339	0.471699	1.70302	1.13763	0.397
				FEF0.05 (mL/s)	10.1861	2.78397	7.32505	3.58703	0.2183
				FEF0.2 (mL/s)	0.224239	0.0986611	0.350769	0.183526	0.224
				FEF_50%FVC (mL/s)	26.3495	2.88461	23.3619	4.2582	0.2486
				PEF (mL/s)	29.1275	1.2325	27.5511	1.50819	0.127
				TPEF (s)	0.0188793	0.000440355	0.0385203	0.0398639	0.2989
				FEV0.1/FVC	0.91772	0.0125642	0.88332	0.0322706	0.0687
				FEV0.05/FEVC	0.778906	0.0436004	0.730509	0.0854816	0.3179
				FEV0.2/FEVC	0.947986	0.00713292	0.907372	0.0439992	0.0777
